# Supplementary material for: Comprehensive molecular epidemiology of Acinetobacter baumannii from diverse sources in Nigeria
Source: BMC Microbiol. 2025 Mar 31;25:178. doi: 10.1186/s12866-025-03917-5 (PMC11956268; doi:10.1186/s12866-025-03917-5)
Supplement: Supplementary file 1 — Supplementary Material 1: table 1. Eligible A. baumannii Whole Genome Sequence Extracted Data. This supplementary file contains the raw data considered in the Data analysis, result sub-section. This entails a total of 189 genomes of Nigerian A. baumannii retrieved from NCBI (n = 28) and ENA (n = 161). [file 12866_2025_3917_MOESM1_ESM.xlsx]

## Sheet: WGS_and_Summary_Data
No.	STRAIN ID	Sample name	Collection Date	Country	State, Region	Host/Source type	source	Theoretical.coverage	1stMatch Genus	%1stMatchGenus	1stMatch Species	%1stMatch Species	# contigs	Assembly Size bp	N50	GC (%)	MLST Type(Oxford)	MLST Type(Pasteur)	No. detected AMR genes	No. detected virulence genes
1	ERR10438845	SAMEA111505056	2020	Nigeria	SW&NC (TWIN)	Undefine	Undefine	129	Acinetobacter	96.79	Acinetobacter baumannii	52.42	71	4004144	369704	39.07	-	1	30	113
2	ERR10782663	SAMEA112328298	2021	Nigeria	Idadan, SW	Hospital environment	Hospital surface	21	Acinetobacter	92.13	Acinetobacter baumannii	50.86	191	3443488	36342	38.95	-	2240	14	63
3	ERR10782668	SAMEA112328303	2022	Nigeria	Idadan, SW	Human	Rectal swab	26	Acinetobacter	92.53	Acinetobacter baumannii	44.24	94	4002573	120461	38.77	-	221	21	94
4	ERR10782671	SAMEA112328305	2022	Nigeria	Idadan, SW	Human	Rectal swab	22	Acinetobacter	88.13	Acinetobacter baumannii	49.3	171	3893425	50655	38.9	514	103	25	92
5	ERR10782676	SAMEA112328312	2022	Nigeria	Idadan, SW	Human	Rectal swab	22	Acinetobacter	90.66	Acinetobacter baumannii	42.58	304	3950939	22648	39.02	-	409	25	109
6	ERR10782680	SAMEA112328316	2021	Nigeria	Idadan, SW	Human	Blood	40	Acinetobacter	92.49	Acinetobacter baumannii	60.93	137	3765014	56033	39.08	2802	2214	16	89
7	ERR10782688	SAMEA112328322	2021	Nigeria	Idadan, SW	Human	Blood	59	Acinetobacter	96.3	Acinetobacter baumannii	66.99	46	4236117	207532	38.91	2089	126	29	107
8	ERR10782695	SAMEA112328326	2021	Nigeria	Idadan, SW	Human	blood	82	Acinetobacter	89.56	Acinetobacter baumannii	38	91	3885246	135091	38.87	1418	164	26	99
9	ERR10782717	SAMEA112328354	2021	Nigeria	Idadan, SW	human	Blood	27	Acinetobacter	97.41	Acinetobacter baumannii	62.91	108	3824344	77611	38.91	2479	1828	16	84
10	ERR10782743	SAMEA112328363	2021	Nigeria	Idadan, SW	human	Blood	21	Acinetobacter	96.83	Acinetobacter baumannii	55.28	162	3655755	53084	39.02	2828	2243	38	90
11	ERR10783123	SAMEA112328301	2022	Nigeria	Idadan, SW	Human	Rectal swab	18	Acinetobacter	96.47	Acinetobacter baumannii	60.97	120	3700613	64713	39.02	2798	2215	18	83
12	ERR10783128	SAMEA112328309	2022	Nigeria	Idadan, SW	Human	Rectal swab	27	Acinetobacter	88.21	Acinetobacter baumannii	40.04	244	4065354	32611	39.17	2146	821	29	125
13	ERR10783132	SAMEA112328311	2022	Nigeria	Idadan, SW	Human	Rectal swab	38	Acinetobacter	91.41	Acinetobacter baumannii	44.39	108	3948629	85599	39	-	409	28	115
14	ERR10783138	SAMEA112328319	2021	Nigeria	Idadan, SW	Human	Blood	18	Acinetobacter	89.96	Acinetobacter baumannii	58.54	207	3774494	40933	38.98	2803	1464	16	85
15	ERR10783144	SAMEA112328327	2021	Nigeria	Idadan, SW	human	Blood	46	Acinetobacter	84.77	Acinetobacter baumannii	38.3	163	4309532	60529	38.97	-	973	38	115
16	ERR10783153	SAMEA112328335	2022	Nigeria	Idadan, SW	Human	Rectal swab	31	Acinetobacter	94.31	Acinetobacter baumannii	52.97	84	3951192	113343	39	-	409	29	115
17	ERR10783156	SAMEA112328338	2022	Nigeria	Idadan, SW	Human	Rectal swab	28	Acinetobacter	77.32	Acinetobacter baumannii	46.05	65	3959289	220114	39	472	32	36	103
18	ERR10783159	SAMEA112328341	2022	Nigeria	Idadan, SW	Human	Rectal swab	22	Acinetobacter	90.9	Acinetobacter baumannii	49.19	206	3884611	40953	38.91	514	103	22	93
19	ERR10783163	SAMEA112328347	2022	Nigeria	Idadan, SW	Human	Rectal swab	27	Acinetobacter	79.27	Acinetobacter baumannii	36.7	349	3964452	19646	39.07	-	409	24	108
20	ERR10783166	SAMEA112328348	2022	Nigeria	Idadan, SW	Human	Rectal swab	38	Acinetobacter	97.48	Acinetobacter baumannii	57.15	35	4009683	404006	38.77	-	221	21	94
21	ERR10787957	SAMEA112328318	2021	Nigeria	Idadan, SW	human	Blood	17	Acinetobacter	85.58	Acinetobacter baumannii	52.06	265	3730071	31808	38.99	2803	1464	15	81
22	ERR10787959	SAMEA112328321	2021	Nigeria	Idadan, SW	human	Blood	39	Acinetobacter	76.18	Acinetobacter baumannii	44.76	143	3804176	79802	38.85	2824	2241	15	88
23	ERR10787961	SAMEA112328325	2021	Nigeria	Idadan, SW	human	Blood	43	Acinetobacter	84.8	Acinetobacter baumannii	35.89	451	4341939	15976	38.97	-	973	37	110
24	ERR10788033	SAMEA112328342	2022	Nigeria	Idadan, SW	Human	Rectal swab	23	Acinetobacter	90.94	Acinetobacter baumannii	50.83	106	4182707	88712	39.01	919	622	35	116
25	ERR10788115	SAMEA112328360	2021	Nigeria	Idadan, SW	human	Blood	27	Acinetobacter	91.72	Acinetobacter baumannii	61.09	32	3884184	347527	38.91	-	78	36	106
26	ERR10788118	SAMEA112328386	2021	Nigeria	Idadan, SW	human	Blood	30	Acinetobacter	92.16	Acinetobacter baumannii	56.95	102	3620811	100276	39.06	2832	516	15	97
27	ERR10788121	SAMEA112328411	2021	Nigeria	Idadan, SW	human	Blood	28	Acinetobacter	91.6	Acinetobacter baumannii	41.47	172	3959278	42407	39.16	231	1	35	112
28	ERR10794274	SAMEA112328307	2022	Nigeria	Idadan, SW	human	Sputum	32	Acinetobacter	85.51	Acinetobacter baumannii	45.59	190	4332968	50227	38.89	2089	1582	30	104
29	ERR10794316	SAMEA112328340	2022	Nigeria	Idadan, SW	human	stool	35	Acinetobacter	86.95	Acinetobacter baumannii	53.84	58	3959407	285195	39	472	32	36	103
30	ERR10794327	SAMEA112328350	2022	Nigeria	Idadan, SW	human	undefine	61	Acinetobacter	95.6	Acinetobacter baumannii	58.94	75	4191668	161455	39.01	919	622	35	116
31	ERR10802837	SAMEA112328343	2022	Nigeria	Idadan, SW	Human	undefined	26	Acinetobacter	84.87	Acinetobacter baumannii	46.8	132	3896013	64276	38.91	-	-	27	93
32	ERR10805899	SAMEA112328384	2021	Nigeria	Idadan, SW	human	Blood	23	Acinetobacter	85.36	Acinetobacter baumannii	50.08	157	3655116	53082	39.02	2828	2243	19	90
33	ERR10808103	SAMEA112328310	2022	Nigeria	Idadan, SW	human	urine	17	Acinetobacter	91.2	Acinetobacter baumannii	50.37	147	3940476	67492	38.99	-	409	26	115
34	ERR10808115	SAMEA112328332	2021	Nigeria	Idadan, SW	human	Blood	23	Acinetobacter	92.22	Acinetobacter baumannii	49.17	145	3600693	50648	39.1	-	2242	17	89
35	ERR10808136	SAMEA112328410	2021	Nigeria	Idadan, SW	human	Blood	39	Acinetobacter	95.01	Acinetobacter baumannii	49.35	67	3902807	172030	38.97	472	32	19	103
36	ERR10809417	SAMEA112328333	2022	Nigeria	Idadan, SW	human	urine	66	Acinetobacter	93.66	Acinetobacter baumannii	54.54	84	3953527	118104	39.01	-	409	28	115
37	ERR10809418	SAMEA112328351	2021	Nigeria	Idadan, SW	human	pleural aspirate	18	Acinetobacter	93.61	Acinetobacter baumannii	64.23	106	3609907	75469	39.11	2799	1463	20	86
38	ERR10812834	SAMEA112328297	2021	Nigeria	Idadan, SW	Human	Rectal swab	51	Acinetobacter	75.42	Acinetobacter baumannii	47.72	95	3689617	96814	38.98	2796	516	19	92
39	ERR10812835	SAMEA112328304	2022	Nigeria	Idadan, SW	human	urine	25	Acinetobacter	91.43	Acinetobacter baumannii	48.59	204	4127936	40431	38.97	-	-	35	115
40	ERR10812836	SAMEA112328308	2022	Nigeria	Idadan, SW	human	urine	29	Acinetobacter	91.51	Acinetobacter baumannii	54.87	70	4125878	178980	38.95	862	149	36	117
41	ERR10812837	SAMEA112328314	2022	Nigeria	Idadan, SW	human	wound	24	Acinetobacter	91.49	Acinetobacter baumannii	48.17	248	3874122	28263	38.95	2151	10	22	94
42	ERR10812838	SAMEA112328315	2022	Nigeria	Idadan, SW	human	wound	25	Acinetobacter	91.6	Acinetobacter baumannii	49.5	200	3890756	41470	38.93	2151	10	21	97
43	ERR10812839	SAMEA112328323	2021	Nigeria	Idadan, SW	Human	Rectal swab	28	Acinetobacter	95.27	Acinetobacter baumannii	53.11	69	4236467	118348	38.91	2089	126	30	107
44	ERR10812840	SAMEA112328328	2021	Nigeria	Idadan, SW	human	Rectal swab	21	Acinetobacter	92.39	Acinetobacter baumannii	47.76	147	3886650	64722	38.87	1418	164	23	100
45	ERR10812841	SAMEA112328331	2021	Nigeria	Idadan, SW	Human	Rectal swab	29	Acinetobacter	91.09	Acinetobacter baumannii	43.68	44	3932446	265268	38.84	-	-	30	112
46	ERR10812867	SAMEA112328339	2022	Nigeria	Idadan, SW	human	wound	56	Acinetobacter	88.91	Acinetobacter baumannii	55.21	61	3912035	285195	38.99	472	32	36	103
47	ERR10812868	SAMEA112328349	2022	Nigeria	Idadan, SW	human	wound	56	Acinetobacter	96.82	Acinetobacter baumannii	62.45	121	3707431	66106	39.02	2798	2215	18	83
48	ERR10812869	SAMEA112328358	2021	Nigeria	Idadan, SW	Human	Rectal swab	27	Acinetobacter	94.14	Acinetobacter baumannii	50.87	114	3698757	87614	39.02	2829	1102	20	91
49	ERR10812870	SAMEA112328361	2021	Nigeria	Idadan, SW	Human	Rectal swab	29	Acinetobacter	88.6	Acinetobacter baumannii	56.65	156	3651550	54476	39.01	2828	2243	19	90
50	ERR10812871	SAMEA112328385	2021	Nigeria	Idadan, SW	Human	Rectal swab	24	Acinetobacter	94.65	Acinetobacter baumannii	56.55	48	4024955	251156	39.02	-	821	19	124
51	ERR10812873	SAMEA112328415	2021	Nigeria	Idadan, SW	Human	Rectal swab	23	Acinetobacter	90.54	Acinetobacter baumannii	44.64	315	3846740	20918	39.2	-	-	17	81
52	ERR10820997	SAMEA112328306	2022	Nigeria	Idadan, SW	human	wound	21	Acinetobacter	87.2	Acinetobacter baumannii	42.79	255	3959512	27937	39.02	472	32	36	98
53	ERR10852925	SAMEA112328299	2021	Nigeria	Idadan, SW	Human	Rectal swab	26	Acinetobacter	95.51	Acinetobacter baumannii	52.58	174	3442593	47886	38.95	-	2240	14	63
54	ERR10852926	SAMEA112328300	2021	Nigeria	Idadan, SW	Human	Rectal swab	24	Acinetobacter	90.88	Acinetobacter baumannii	43.37	81	3936868	110240	38.84	-	-	30	111
55	ERR10852929	SAMEA112328302	2022	Nigeria	Idadan, SW	Undefine	undefine	63	Acinetobacter	86.88	Acinetobacter baumannii	40.62	33	4003134	462092	38.76	-	221	22	94
56	ERR10852931	SAMEA112328313	2022	Nigeria	Idadan, SW	Undefine	undefine	42	Acinetobacter	87.24	Acinetobacter baumannii	47.68	116	3885331	86817	38.91	2151	10	22	99
57	ERR10852932	SAMEA112328320	2021	Nigeria	Idadan, SW	Human	Rectal swab	16	Acinetobacter	83.7	Acinetobacter baumannii	53.33	224	3650839	37985	38.88	-	1464	15	80
58	ERR10852936	SAMEA112328334	2022	Nigeria	Idadan, SW	Undefine	undefine	41	Acinetobacter	95.96	Acinetobacter baumannii	64.38	60	4208357	221584	38.93	862	149	35	116
59	ERR10852938	SAMEA112328336	2022	Nigeria	Idadan, SW	Undefine	undefine	23	Acinetobacter	92.15	Acinetobacter baumannii	60.04	109	3890918	86817	38.91	2151	10	22	99
60	ERR10852993	SAMEA112328337	2022	Nigeria	Idadan, SW	Undefine	undefine	42	Acinetobacter	94.28	Acinetobacter baumannii	58.2	125	3887574	86934	38.92	2151	10	21	99
61	ERR10852995	SAMEA112328344	2022	Nigeria	Idadan, SW	Undefine	undefine	96	Acinetobacter	86.87	Acinetobacter baumannii	40.95	80	3946140	118104	38.99	-	409	29	115
62	ERR10852996	SAMEA112328352	2021	Nigeria	Idadan, SW	Human	Rectal swab	40	Acinetobacter	81.67	Acinetobacter baumannii	51.93	140	3813697	57311	38.84	2800	2029	15	93
63	ERR10853648	SAMEA112328353	2021	Nigeria	Idadan, SW	Human	Rectal swab	18	Acinetobacter	92.1	Acinetobacter baumannii	57.29	72	3782463	124797	38.82	2801	2199	15	90
64	ERR10854234	SAMEA112328355	2021	Nigeria	Idadan, SW	Human	Rectal swab	27	Acinetobacter	87.55	Acinetobacter baumannii	50.15	128	3817872	63996	38.89	2479	1828	16	84
65	ERR10854472	SAMEA112328356	2021	Nigeria	Idadan, SW	Human	Rectal swab	16	Acinetobacter	95.94	Acinetobacter baumannii	56.69	174	3655338	49946	39.02	2828	2243	19	90
66	ERR10854473	SAMEA112328357	2021	Nigeria	Idadan, SW	Human	Rectal swab	19	Acinetobacter	94.5	Acinetobacter baumannii	53.89	167	3656803	50859	39.02	2828	2243	19	90
67	ERR10854474	SAMEA112328359	2021	Nigeria	Idadan, SW	Human	Rectal swab	28	Acinetobacter	96.92	Acinetobacter baumannii	56.77	159	3656209	53082	39.02	2828	2243	19	90
68	ERR10854475	SAMEA112328362	2021	Nigeria	Idadan, SW	Human	Rectal swab	19	Acinetobacter	97.65	Acinetobacter baumannii	54.95	69	3817806	151185	38.95	2073	32	16	112
69	ERR10854476	SAMEA112328387	2021	Nigeria	Idadan, SW	Human	Rectal swab	27	Acinetobacter	91.8	Acinetobacter baumannii	60.23	173	3816491	48069	39.06	-	203	13	93
70	ERR10854480	SAMEA112328388	2021	Nigeria	Idadan, SW	Human	Rectal swab	33	Acinetobacter	91.49	Acinetobacter baumannii	52.76	50	3900385	281535	38.97	472	32	21	103
71	ERR10854483	SAMEA112328409	2021	Nigeria	Idadan, SW	Human	Rectal swab	46	Acinetobacter	91.38	Acinetobacter baumannii	55.62	53	3898679	204625	38.96	472	32	21	103
72	ERR10854484	SAMEA112328414	2021	Nigeria	Idadan, SW	Human	Rectal swab	21	Acinetobacter	92.77	Acinetobacter baumannii	50.88	143	3826146	61319	39.15	-	2215	18	83
73	ERR4783172	SAMEA6156072	2020	Nigeria	Osun, SW	Undefine	undefine	74	Acinetobacter	95.52	Acinetobacter baumannii	67.02	147	4055705	67169	38.97	2450	1093	33	106
74	ERR4783180	SAMEA6156074	2020	Nigeria	Osun, SW	Undefine	undefine	80	Acinetobacter	97.71	Acinetobacter baumannii	70.37	91	4014149	137395	38.92	1089	85	26	100
75	ERR4783186	SAMEA6156075	2020	Nigeria	Osun, SW	Undefine	undefine	67	Acinetobacter	98.19	Acinetobacter baumannii	22.75	73	4034659	147043	39.05	-	2	35	109
76	ERR4783188	SAMEA6156082	2020	Nigeria	Osun, SW	Undefine	undefine	85	Acinetobacter	98.08	Acinetobacter baumannii	22.18	67	4035404	138571	39.05	-	2	44	109
77	ERR4783194	SAMEA6156081	2020	Nigeria	Osun, SW	Undefine	undefine	78	Acinetobacter	97.66	Acinetobacter baumannii	63.14	33	3998586	234954	39.04	2146	821	34	126
78	ERR4783195	SAMEA6156095	2020	Nigeria	Osun, SW	Undefine	undefine	64	Acinetobacter	98.08	Acinetobacter baumannii	22.49	66	4035259	164490	39.04	-	2	35	109
79	ERR4783200	SAMEA6156110	2020	Nigeria	Osun, SW	Undefine	undefine	63	Acinetobacter	99.04	Acinetobacter baumannii	72.65	40	3719310	206801	38.88	2417	267	21	102
80	ERR4783203	SAMEA6156097	2020	Nigeria	Osun, SW	Undefine	undefine	74	Acinetobacter	98.17	Acinetobacter baumannii	22.4	70	4035291	146803	39.05	-	2	35	109
81	ERR4783208	SAMEA6156098	2020	Nigeria	Osun, SW	Undefine	undefine	64	Acinetobacter	98.02	Acinetobacter baumannii	70.64	91	4012188	111474	38.92	1089	85	26	100
82	ERR4783214	SAMEA6156099	2020	Nigeria	Osun, SW	Undefine	undefine	71	Acinetobacter	97.22	Acinetobacter baumannii	61.61	70	3920939	133431	39.1	-	1	34	114
83	ERR4783222	SAMEA6156102	2020	Nigeria	Osun, SW	Undefine	undefine	78	Acinetobacter	98.15	Acinetobacter baumannii	70.44	80	4025691	173325	38.94	1089	85	30	100
84	ERR4783223	SAMEA6156105	2020	Nigeria	Osun, SW	Undefine	undefine	68	Acinetobacter	98.1	Acinetobacter baumannii	22.63	75	4036683	161408	39.04	-	2	35	109
85	ERR4783228	SAMEA6156107	2020	Nigeria	Osun, SW	Undefine	undefine	61	Acinetobacter	97.92	Acinetobacter baumannii	71.46	83	3866438	157012	38.85	1089	85	27	98
86	ERR4783231	SAMEA6156112	2020	Nigeria	Osun, SW	Undefine	undefine	79	Acinetobacter	97.96	Acinetobacter baumannii	22.42	69	4036234	161408	39.05	-	2	35	109
87	ERR4783244	SAMEA6156085	2020	Nigeria	Osun, SW	Undefine	undefine	71	Acinetobacter	96.2	Acinetobacter baumannii	61.33	64	3974880	134248	39.13	231	1	36	113
88	ERR4783250	SAMEA6156086	2020	Nigeria	Osun, SW	Undefine	undefine	77	Acinetobacter	97.19	Acinetobacter baumannii	69.72	79	4191174	133295	38.97	229	25	38	115
89	ERR4783252	SAMEA6156089	2020	Nigeria	Osun, SW	Undefine	undefine	71	Acinetobacter	98.11	Acinetobacter baumannii	22.5	68	4037231	146786	39.05	-	2	35	109
90	ERR4783258	SAMEA6156088	2020	Nigeria	Osun, SW	Undefine	undefine	73	Acinetobacter	98.16	Acinetobacter baumannii	22.6	66	4036522	163109	39.04	-	2	35	109
91	ERR4783259	SAMEA6156087	2020	Nigeria	Osun, SW	Undefine	undefine	64	Acinetobacter	97.67	Acinetobacter baumannii	70.47	69	4192776	156756	38.96	229	25	38	115
92	ERR4783264	SAMEA6156109	2020	Nigeria	Osun, SW	Undefine	undefine	76	Acinetobacter	97.56	Acinetobacter baumannii	64.26	54	3898638	217068	38.84	1957	164	25	102
93	ERR4783387	SAMEA6156071	2020	Nigeria	Osun, SW	Undefine	undefine	79	Acinetobacter	98.05	Acinetobacter baumannii	70.5	93	4015619	137395	38.93	1089	85	27	100
94	ERR4783391	SAMEA6156077	2020	Nigeria	Osun, SW	Undefine	undefine	75	Acinetobacter	98.05	Acinetobacter baumannii	22.28	72	4035681	147043	39.05	-	2	35	109
95	ERR4783401	SAMEA6156096	2020	Nigeria	Osun, SW	Undefine	undefine	80	Acinetobacter	97.8	Acinetobacter baumannii	70.27	98	4015559	112955	38.92	1089	85	27	100
96	ERR4783419	SAMEA6156094	2020	Nigeria	Osun, SW	Undefine	undefine	82	Acinetobacter	97.7	Acinetobacter baumannii	70.74	77	4023359	160858	38.94	1089	85	27	100
97	ERR4783518	SAMEA6422772	2020	Nigeria	Osun, SW	Undefine	undefine	94	Acinetobacter	97.74	Acinetobacter baumannii	70.42	92	4026506	111474	38.92	1089	85	27	100
98	ERR4919991	SAMEA7472369	2015	Nigeria	Kano (NW), Abuja (NC)	Undefine	undefine	64	Acinetobacter	98.18	Acinetobacter baumannii	18.02	137	3890790	64817	39.02	-	2	31	109
99	ERR4919992	SAMEA7472384	2015	Nigeria	Kano (NW), Abuja (NC)	Undefine	undefine	79	Acinetobacter	99.28	Acinetobacter baumannii	68.7	68	3545413	110633	38.86	2373	10	15	97
100	ERR4919993	SAMEA7472417	2015	Nigeria	Kano (NW), Abuja (NC)	Undefine	undefine	55	Acinetobacter	96.65	Acinetobacter baumannii	71.22	131	3910490	59420	39.01	1051	575	23	108
101	ERR6938061	SAMEA7486960	2021	Nigeria	Osun, SW	Undefine	undefine	80	Acinetobacter	97.77	Acinetobacter baumannii	68.49	68	4272821	207903	38.81	862	149	38	118
102	ERR6938074	SAMEA7486792	2021	Nigeria	Osun, SW	Undefine	undefine	83	Acinetobacter	98.37	Acinetobacter baumannii	66.88	167	3769039	46912	39.02	-	1866	15	85
103	ERR6938077	SAMEA7486795	2021	Nigeria	Osun, SW	Undefine	undefine	79	Acinetobacter	98.1	Acinetobacter baumannii	61.26	62	3865692	158127	39.03	-	409	29	115
104	ERR6938084	SAMEA7486797	2021	Nigeria	Osun, SW	Undefine	undefine	91	Acinetobacter	98.85	Acinetobacter baumannii	71.25	45	3984884	297804	38.95	2453	16	32	94
105	ERR6938087	SAMEA7486799	2021	Nigeria	Osun, SW	Undefine	undefine	65	Acinetobacter	96.28	Acinetobacter baumannii	64.37	43	3952921	219578	39.01	1418	164	27	101
106	ERR6938090	SAMEA7486800	2021	Nigeria	Osun, SW	Undefine	undefine	74	Acinetobacter	97.33	Acinetobacter baumannii	67.53	76	4272795	209677	38.81	862	149	38	118
107	ERR6938093	SAMEA7486802	2021	Nigeria	Osun, SW	Undefine	undefine	71	Acinetobacter	98.4	Acinetobacter baumannii	66.71	172	3768399	50527	39.02	-	1866	15	85
108	ERR6938096	SAMEA7486803	2021	Nigeria	Osun, SW	Undefine	undefine	74	Acinetobacter	97.53	Acinetobacter baumannii	62.69	56	3997551	220249	38.99	930	32	28	115
109	ERR6938099	SAMEA7486804	2021	Nigeria	Osun, SW	Undefine	undefine	74	Acinetobacter	96.61	Acinetobacter baumannii	18.81	74	3944499	177796	39.17	-	2	41	94
110	ERR6938111	SAMEA7486798	2021	Nigeria	Osun, SW	Undefine	undefine	76	Acinetobacter	98.09	Acinetobacter baumannii	61.65	54	3942620	187977	39.01	-	409	29	115
111	ERR6938114	SAMEA7486801	2021	Nigeria	Osun, SW	Undefine	undefine	69	Acinetobacter	97.3	Acinetobacter baumannii	67.35	72	4278285	189826	38.81	862	149	38	117
112	ERR6938153	SAMEA7486831	2021	Nigeria	Osun, SW	Undefine	undefine	83	Acinetobacter	98.52	Acinetobacter baumannii	67.32	203	3864549	45625	39.04	-	203	13	80
113	ERR6938409	SAMEA8595430	2021	Nigeria	undefine	Undefine	undefine	159	Acinetobacter	98.06	Acinetobacter baumannii	69.32	84	4024370	138027	38.93	1089	85	27	99
114	ERR6938479	SAMEA8595628	2021	Nigeria	undefine	Undefine	undefine	52	Acinetobacter	98.68	Acinetobacter baumannii	70.65	80	3882977	98108	38.95	942	267	31	91
115	ERR6938729	SAMEA9651909	2020	Nigeria	undefine	Undefine	undefine	77	Acinetobacter	98.13	Acinetobacter baumannii	71.22	80	4153106	130827	38.97	229	25	36	115
116	ERR6938731	SAMEA9651911	2020	Nigeria	undefine	Undefine	undefine	53	Acinetobacter	97.88	Acinetobacter baumannii	72.07	61	4022659	132823	39.03	229	25	32	115
117	ERR6938732	SAMEA9651912	2020	Nigeria	undefine	Undefine	undefine	77	Acinetobacter	97.84	Acinetobacter baumannii	71.46	65	4053250	133253	39.03	229	25	34	115
118	ERR6938733	SAMEA9651919	2020	Nigeria	undefine	Undefine	undefine	14	Acinetobacter	97.75	Acinetobacter baumannii	69.25	102	3947008	100836	38.87	1089	85	29	99
119	ERR6938734	SAMEA9651922	2020	Nigeria	undefine	Undefine	undefine	28	Acinetobacter	98.72	Acinetobacter baumannii	71.92	95	3892840	107761	38.89	2151	10	20	99
120	ERR6938735	SAMEA9651923	2020	Nigeria	undefine	Undefine	undefine	115	Acinetobacter	98.94	Acinetobacter baumannii	72.02	95	3895681	111992	38.89	2151	10	20	99
121	ERR6938736	SAMEA9651921	2020	Nigeria	undefine	Undefine	undefine	92	Acinetobacter	98.94	Acinetobacter baumannii	71.85	97	3896496	111989	38.9	2151	10	20	99
122	ERR6938739	SAMEA9651929	2020	Nigeria	undefine	Undefine	undefine	67	Acinetobacter	98.85	Acinetobacter baumannii	70.83	30	3912429	381422	38.93	2453	16	32	94
123	ERR6938740	SAMEA9651927	2020	Nigeria	undefine	Undefine	undefine	83	Acinetobacter	99.2	Acinetobacter baumannii	71.02	33	3913033	227986	38.94	2453	16	32	94
124	ERR6938741	SAMEA9651926	2020	Nigeria	undefine	Undefine	undefine	98	Acinetobacter	99.09	Acinetobacter baumannii	70.46	66	3779484	146979	38.97	2473	267	21	99
125	ERR6938743	SAMEA9651928	2020	Nigeria	undefine	Undefine	undefine	85	Acinetobacter	99.13	Acinetobacter baumannii	70.57	67	3778899	146979	38.97	2473	267	21	99
126	ERR6938745	SAMEA9651931	2020	Nigeria	undefine	Undefine	undefine	89	Acinetobacter	98.18	Acinetobacter baumannii	70.07	81	3982250	141103	38.92	1936	85	27	98
127	ERR6938749	SAMEA9651933	2020	Nigeria	undefine	Undefine	undefine	83	Acinetobacter	98.35	Acinetobacter baumannii	70.15	85	3982524	141619	38.92	1936	85	27	98
128	ERR6938913	SAMEA9651897	2020	Nigeria	undefine	Undefine	undefine	37	Acinetobacter	97.94	Acinetobacter baumannii	67.09	161	3654779	45407	39.06	-	1866	26	85
129	ERR6938928	SAMEA9651902	2020	Nigeria	undefine	Undefine	undefine	85	Acinetobacter	96.41	Acinetobacter baumannii	60.48	55	3931828	156734	39.08	231	1	37	107
130	ERR6938929	SAMEA9651903	2020	Nigeria	undefine	Undefine	undefine	113	Acinetobacter	96.51	Acinetobacter baumannii	60.63	55	3931800	156734	39.08	231	1	37	107
131	ERR6938931	SAMEA9651905	2020	Nigeria	undefine	Undefine	undefine	118	Acinetobacter	98.21	Acinetobacter baumannii	62.16	57	4008667	181681	39.08	-	1	31	104
132	ERR7226254	SAMEA9844549	2020	Nigeria	undefine	Undefine	undefine	70	Acinetobacter	98.39	Acinetobacter baumannii	64.43	18	3970170	510156	38.64	-	1903	20	105
133	ERR7226293	SAMEA9845162	2020	Nigeria	undefine	Undefine	undefine	66	Acinetobacter	99.38	Acinetobacter baumannii	66.4	63	3924835	157934	39	2483	1910	24	102
134	ERR7226295	SAMEA9845171	2020	Nigeria	undefine	Undefine	undefine	70	Acinetobacter	96.96	Acinetobacter baumannii	67.86	108	3556426	71706	38.98	-	338	16	88
135	ERR7226371	SAMEA9844679	2020	Nigeria	undefine	Undefine	undefine	90	Acinetobacter	97.97	Acinetobacter baumannii	9.22	65	3920546	232052	38.99	-	2	32	110
136	ERR7226554	SAMEA9845114	2020	Nigeria	undefine	Undefine	undefine	117	Acinetobacter	96.79	Acinetobacter baumannii	61.6	65	3942382	161286	39.11	231	1	36	113
137	ERR7226556	SAMEA9845119	2020	Nigeria	undefine	Undefine	undefine	128	Acinetobacter	96.76	Acinetobacter baumannii	61.36	64	3942861	161286	39.11	231	1	36	113
138	ERR7226586	SAMEA9845138	2020	Nigeria	undefine	Undefine	undefine	87	Acinetobacter	97.69	Acinetobacter baumannii	63.79	35	4000792	221819	39.05	2146	821	33	126
139	ERR7226588	SAMEA9845141	2020	Nigeria	undefine	Undefine	undefine	113	Acinetobacter	85.89	Acinetobacter baumannii	60.52	128	6202649	97617	36.16	-	1904	27	85
140	ERR7226590	SAMEA9845142	2020	Nigeria	undefine	Undefine	undefine	122	Acinetobacter	98.17	Acinetobacter baumannii	11.6	65	3919741	232052	38.99	-	2	32	110
141	ERR7226592	SAMEA9845145	2020	Nigeria	undefine	Undefine	undefine	122	Acinetobacter	98.16	Acinetobacter baumannii	11.53	64	3919716	232050	38.99	-	2	32	110
142	ERR7226594	SAMEA9845146	2020	Nigeria	undefine	Undefine	undefine	124	Acinetobacter	98.17	Acinetobacter baumannii	11.78	63	3919870	232050	38.99	-	2	32	110
143	ERR7226612	SAMEA9845148	2020	Nigeria	undefine	Undefine	undefine	147	Acinetobacter	98.61	Acinetobacter baumannii	14.56	59	3826066	137533	38.96	-	2	33	108
144	ERR7226614	SAMEA9845147	2020	Nigeria	undefine	Undefine	undefine	123	Acinetobacter	97.59	Acinetobacter baumannii	70.57	45	4139724	271675	39.08	1552	107	29	106
145	ERR7226616	SAMEA9845149	2020	Nigeria	undefine	Undefine	undefine	119	Acinetobacter	97.75	Acinetobacter baumannii	70.71	77	4186991	133325	38.98	229	25	38	115
146	ERR7226618	SAMEA9845150	2020	Nigeria	undefine	Undefine	undefine	109	Acinetobacter	99.25	Acinetobacter baumannii	70.3	25	3960560	456639	39.01	2476	52	30	108
147	ERR7226620	SAMEA9845151	2020	Nigeria	undefine	Undefine	undefine	100	Acinetobacter	97.69	Acinetobacter baumannii	63.89	38	4002011	217630	39.05	2146	821	33	126
148	ERR7226622	SAMEA9845152	2020	Nigeria	undefine	Undefine	undefine	110	Acinetobacter	97.77	Acinetobacter baumannii	63.99	44	4000011	220790	39.04	2146	821	33	126
149	ERR7226626	SAMEA9845154	2020	Nigeria	undefine	Undefine	undefine	126	Acinetobacter	93.82	Acinetobacter baumannii	63.35	70	4147212	191297	39.05	1418	164	27	101
150	ERR7226644	SAMEA9845156	2020	Nigeria	undefine	Undefine	undefine	140	Acinetobacter	99.28	Acinetobacter baumannii	68.17	28	3778518	323808	38.85	323	471	18	95
151	ERR7226646	SAMEA9845155	2020	Nigeria	undefine	Undefine	undefine	140	Acinetobacter	97.61	Acinetobacter baumannii	66.24	54	3889412	190904	38.97	2481	164	27	100
152	ERR7226648	SAMEA9845158	2020	Nigeria	undefine	Undefine	undefine	120	Acinetobacter	99.32	Acinetobacter baumannii	66.57	18	3682332	611225	38.97	2477	1905	19	111
153	ERR7226650	SAMEA9845157	2020	Nigeria	undefine	Undefine	undefine	102	Acinetobacter	97.73	Acinetobacter baumannii	62.09	86	3795398	96954	38.99	2478	1470	19	86
154	ERR7226654	SAMEA9845160	2020	Nigeria	undefine	Undefine	undefine	110	Acinetobacter	96.55	Acinetobacter baumannii	63.98	57	3990614	232705	38.88	2482	1909	28	101
155	ERR7226656	SAMEA9845161	2020	Nigeria	undefine	Undefine	undefine	138	Acinetobacter	99.34	Acinetobacter baumannii	67.28	65	3925348	188302	39.01	2483	1910	24	101
156	ERR7226658	SAMEA9845163	2020	Nigeria	undefine	Undefine	undefine	112	Acinetobacter	99.24	Acinetobacter baumannii	66.9	58	3924704	193174	39	2483	1910	24	101
157	ERR7226676	SAMEA9845164	2020	Nigeria	undefine	Undefine	undefine	166	Acinetobacter	98.51	Acinetobacter baumannii	70.56	86	3974064	140114	38.92	1936	85	27	98
158	ERR7226678	SAMEA9845165	2020	Nigeria	undefine	Undefine	undefine	118	Acinetobacter	99.26	Acinetobacter baumannii	66.73	66	3924419	160611	39	2483	1910	24	102
159	ERR7226680	SAMEA9845167	2020	Nigeria	undefine	Undefine	undefine	132	Acinetobacter	98.52	Acinetobacter baumannii	65.84	25	3932576	399788	39.06	-	1906	23	115
160	ERR7226682	SAMEA9845166	2020	Nigeria	undefine	Undefine	undefine	136	Acinetobacter	98.58	Acinetobacter baumannii	65.82	23	3933116	346516	39.06	-	1906	23	115
161	ERR7226684	SAMEA9845169	2020	Nigeria	undefine	Undefine	undefine	105	Acinetobacter	97.8	Acinetobacter baumannii	70.42	74	4186257	130944	38.97	229	25	37	115
162	GCF017287975	SAMN17860418	2017	Nigeria	Adamawa, NE	environmental	Door handle		Acinetobacter	83.33	Acinetobacter baumannii	ND	126	3964525	74739	39.13	-	2	35	109
163	GCF017292175	SAMN17860400	2018	Nigeria	Adamawa, NE	Environmental	school toilet floor		Acinetobacter	92.86	Acinetobacter baumannii	ND	98	3879637	88811	38.87	1089	85	29	100
164	GCF017302955	SAMN17860401	2018	Nigeria	Adamawa, NE	Environmental	school toilet floor		Acinetobacter	84.00	Acinetobacter baumannii	ND	175	3961262	51385	39.14	-	2	35	109
165	GCF017581665	SAMN17860458	2018	Nigeria	Adamawa, NE	Environmental	unpolluted field from farm land		Acinetobacter	83.72	Acinetobacter baumannii	ND	129	3962438	75538	39.14	-	2	35	109
166	GCF017581825	SAMN17860442	2018	Nigeria	Adamawa, NE	Environmental	waste water		Acinetobacter	89.82	Acinetobacter baumannii	ND	167	4011699	55104	39.09	2476	52	32	108
167	GCF017582285	SAMN17860453	2018	Nigeria	Adamawa, NE	Environmental	waste water		Acinetobacter	73.58	Acinetobacter baumannii	ND	159	4006198	64457	39.19	-	2	31	110
168	GCF017582345	SAMN17860448	2018	Nigeria	Adamawa, NE	Environmental	school toilet floor		Acinetobacter	81.82	Acinetobacter baumannii	ND	88	4016428	108811	39.05	2476	52	32	108
169	GCF017582535	SAMN17860436	2018	Nigeria	Adamawa, NE	Environmental	soil		Acinetobacter	81.34	Acinetobacter baumannii	ND	209	4025264	56483	39.1	2476	52	32	106
170	GCF017838055	SAMN17860408	2018	Nigeria	Adamawa, NE	Hospital environment	Hospital bed		Acinetobacter	79.34	Acinetobacter baumannii	ND	121	3966487	74688	39.14	-	2	35	109
171	GCF017838165	SAMN17860402	2018	Nigeria	Adamawa, NE	Hospital environment	hospital drawer		Acinetobacter	79.47	Acinetobacter baumannii	ND	380	3923732	20948	39.29	-	2	35	108
172	GCF017838235	SAMN17860394	2018	Nigeria	Adamawa, NE	Environmental	school toilet floor		Acinetobacter	93.51	Acinetobacter baumannii	ND	77	4003997	122006	38.94	1089	85	31	100
173	GCF021460825	SAMN22108542	2020	Nigeria	undefine	Undefine	undefine		Acinetobacter	75	Acinetobacter baumannii	ND	4	4037943	3878733	39.08	2288	1302	28	94
174	GCF025245685	SAMN30755298	2021	Nigeria	Kano, NW	Undefine	undefine		Acinetobacter	96.55	Acinetobacter baumannii	ND	50	3658203	128458	38.91	942	267	20	104
175	GCF025245705	SAMN30755294	2021	Nigeria	Kano, NW	Undefine	undefine		Acinetobacter	99.05	Acinetobacter baumannii	ND	92	3692260	83150	38.89	942	267	21	104
176	GCF025245735	SAMN30755297	2021	Nigeria	Kano, NW	Undefine	undefine		Acinetobacter	91.8	Acinetobacter baumannii	ND	54	3700020	123315	38.87	942	267	21	104
177	GCF025246185	SAMN30755296	2021	Nigeria	Kano, NW	Undefine	undefine		Acinetobacter	78.26	Acinetobacter baumannii	ND	54	3707153	130075	38.9	942	267	21	104
178	GCF025246195	SAMN30755295	2021	Nigeria	Kano, NW	Undefine	undefine		Acinetobacter	96.36	Acinetobacter baumannii	ND	49	3702297	184719	38.88	942	267	21	104
179	GCF025246225	SAMN30755286	2021	Nigeria	Kano, NW	Undefine	undefine		Acinetobacter	98.63	Acinetobacter baumannii	ND	70	3657959	123248	38.91	942	267	20	104
180	GCF030055655	SAMN34352365	2016	Nigeria	Kano, NW	Undefine	undefine		Acinetobacter	70.14	Acinetobacter baumannii	ND	200	3788266	48029	39.08	-	1866	26	84
181	GCF030055705	SAMN34352363	2017	Nigeria	Kano, NW	Undefine	undefine		Acinetobacter	77.46	Acinetobacter baumannii	ND	125	3688621	60911	39	-	-	16	99
182	GCF030055935	SAMN34352352	2018	Nigeria	Kano, NW	Undefine	undefine		Acinetobacter	81.43	Acinetobacter baumannii	ND	264	3810683	32843	39.18	-	203	22	78
183	GCF030056075	SAMN34352345	2019	Nigeria	Kano, NW	Undefine	undefine		Acinetobacter	71.29	Acinetobacter baumannii	ND	221	3839623	38898	39.16	-	203	18	86
184	GCF030056115	SAMN34352342	2018	Nigeria	Kano, NW	Undefine	undefine		Acinetobacter	72.03	Acinetobacter baumannii	ND	226	3875840	42788	38.94	-	106	20	84
185	GCF030056275	SAMN34352333	2016	Nigeria	Kano, NW	Undefine	undefine		Acinetobacter	81.67	Acinetobacter baumannii	ND	303	3778730	33524	38.99	-	-	23	89
186	GCF030056355	SAMN34352330	2016	Nigeria	Kano, NW	Undefine	undefine		Acinetobacter	82.67	Acinetobacter baumannii	ND	174	3721055	45534	39.17	-	2681	27	92
187	GCF030056375	SAMN34352332	2016	Nigeria	Kano, NW	Undefine	undefine		Acinetobacter	82.54	Acinetobacter baumannii	ND	328	3771960	28345	39.12	-	1866	26	84
188	GCF033034015	SAMN35054370	2016	Nigeria	undefine	Undefine	undefine		Acinetobacter	100	Acinetobacter baumannii	ND	6	4053631	4034466	39.25	231	1	36	113
189	GCF033345455	SAMN37972955	2023	Nigeria	Ekiti, SW	Hospital Environment	Hospital surface		Acinetobacter	93.94	Acinetobacter baumannii	ND	33	3882953	506077	38.78	-	-	19	93
