# Supplementary material for: Comprehensive molecular epidemiology of Acinetobacter baumannii from diverse sources in Nigeria
Source: BMC Microbiol. 2025 Mar 31;25:178. doi: 10.1186/s12866-025-03917-5 (PMC11956268; doi:10.1186/s12866-025-03917-5)
Supplement: Supplementary file 2 — Supplementary Material 2: table 2. Multilocus Sequence Typing Pasteur Scheme of Eligible A. baumannii Whole Genome Sequence. This supplementary file is the raw data considered for the Multilocus Sequence Typing Pasteur Scheme of Eligible A. baumannii Whole Genome Sequence in the MLST analysis, result sub-section. [file 12866_2025_3917_MOESM2_ESM.xlsx]

## Sheet: Pasteur MLST
Strain ID	Scheme	State, Region	source	Collection Date	ST	cpn60	fusA	gltA	pyrG	recA	rplB	rpoB
ERR10438845	Pasteur	SW&NC (TWIN)	Undefine	2020	1	1	1	1	1	5	1	1
ERR10782663	Pasteur	Ibadan, SW	Hospital surface	2021	2240	8	3	2	1	6	1	3
ERR10782668	Pasteur	Ibadan, SW	Rectal swab	2022	221	3	1	2	1	18	1	48
ERR10782671	Pasteur	Ibadan, SW	Rectal swab	2022	103	7	3	2	1	7	1	4
ERR10782676	Pasteur	Ibadan, SW	Rectal swab	2022	409	1	1	1	1	2	1	1
ERR10782680	Pasteur	Ibadan, SW	Blood	2021	2214	8	4	5	2	9	1	2
ERR10782688	Pasteur	Ibadan, SW	Blood	2021	126	3	2	7	2	7	1	3
ERR10782695	Pasteur	Ibadan, SW	blood	2021	164	40	3	7	2	40	4	4
ERR10782717	Pasteur	Ibadan, SW	Blood	2021	1828	3	2	2	2	7	2	2
ERR10782743	Pasteur	Ibadan, SW	Blood	2021	2243	8	4	5	2	7	1	2
ERR10783123	Pasteur	Ibadan, SW	Rectal swab	2022	2215	5	4	2	1	3	1	29
ERR10783128	Pasteur	Ibadan, SW	Rectal swab	2022	821	12	100	2	2	9	1	52
ERR10783132	Pasteur	Ibadan, SW	Rectal swab	2022	409	1	1	1	1	2	1	1
ERR10783138	Pasteur	Ibadan, SW	Blood	2021	1464	3	4	2	2	7	2	2
ERR10783144	Pasteur	Ibadan, SW	Blood	2021	973	5	4	4	1	3	4	14
ERR10783153	Pasteur	Ibadan, SW	Rectal swab	2022	409	1	1	1	1	2	1	1
ERR10783156	Pasteur	Ibadan, SW	Rectal swab	2022	32	1	1	2	2	3	4	4
ERR10783159	Pasteur	Ibadan, SW	Rectal swab	2022	103	7	3	2	1	7	1	4
ERR10783163	Pasteur	Ibadan, SW	Rectal swab	2022	409	1	1	1	1	2	1	1
ERR10783166	Pasteur	Ibadan, SW	Rectal swab	2022	221	3	1	2	1	18	1	48
ERR10787957	Pasteur	Ibadan, SW	Blood	2021	1464	3	~4	2	2	7	2	2
ERR10787959	Pasteur	Ibadan, SW	Blood	2021	2241	1	2	2	2	7	1	16
ERR10787961	Pasteur	Ibadan, SW	Blood	2021	973	5	4	4	1	3	4	14
ERR10788033	Pasteur	Ibadan, SW	Rectal swab	2022	622	3	12	11	2	14	4	14
ERR10788115	Pasteur	Ibadan, SW	Blood	2021	78	25	3	6	2	28	1	29
ERR10788118	Pasteur	Ibadan, SW	Blood	2021	516	3	4	2	2	9	1	2
ERR10788121	Pasteur	Ibadan, SW	Blood	2021	1	1	1	1	1	5	1	1
ERR10794274	Pasteur	Ibadan, SW	Sputum	2022	1582	3	2	7	2	247?	1	3
ERR10794316	Pasteur	Ibadan, SW	stool	2022	32	1	1	2	2	3	4	4
ERR10794327	Pasteur	Ibadan, SW	undefine	2022	622	3	12	11	2	14	4	14
ERR10802837	Pasteur	Ibadan, SW	undefined	2022	-	7	3	2	1	481?	1	4
ERR10805899	Pasteur	Ibadan, SW	Blood	2021	2243	8	4	5	2	7	1	2
ERR10808103	Pasteur	Ibadan, SW	urine	2022	409	1	1	1	1	2	1	1
ERR10808115	Pasteur	Ibadan, SW	Blood	2021	2242	8	2	5	2	7	1	2
ERR10808136	Pasteur	Ibadan, SW	Blood	2021	32	1	1	2	2	3	4	4
ERR10809417	Pasteur	Ibadan, SW	urine	2022	409	1	1	1	1	2	1	1
ERR10809418	Pasteur	Ibadan, SW	pleural aspirate	2021	1463	8	1	5	3	7	1	3
ERR10812834	Pasteur	Ibadan, SW	Rectal swab	2021	516	3	4	2	2	9	1	2
ERR10812835	Pasteur	Ibadan, SW	urine	2022	-	477?	12	11	2	228?	9	14
ERR10812836	Pasteur	Ibadan, SW	urine	2022	149	3	12	11	2	14	9	14
ERR10812837	Pasteur	Ibadan, SW	wound	2022	10	1	3	2	1	4	4	4
ERR10812838	Pasteur	Ibadan, SW	wound	2022	10	1	3	2	1	4	4	4
ERR10812839	Pasteur	Ibadan, SW	Rectal swab	2021	126	3	2	7	2	7	1	3
ERR10812840	Pasteur	Ibadan, SW	Rectal swab	2021	164	40	3	7	2	40	4	4
ERR10812841	Pasteur	Ibadan, SW	Rectal swab	2021	-	1	~2	2	2	71	4	60
ERR10812867	Pasteur	Ibadan, SW	wound	2022	32	1	1	2	2	3	4	4
ERR10812868	Pasteur	Ibadan, SW	wound	2022	2215	5	4	2	1	3	1	29
ERR10812869	Pasteur	Ibadan, SW	Rectal swab	2021	1102	13	4	40	1	42	1	2
ERR10812870	Pasteur	Ibadan, SW	Rectal swab	2021	2243	8	4	5	2	7	1	2
ERR10812871	Pasteur	Ibadan, SW	Rectal swab	2021	821	12	100	2	2	9	1	52
ERR10812873	Pasteur	Ibadan, SW	Rectal swab	2021	-	5	4	430?	247?	3	1	29
ERR10820997	Pasteur	Ibadan, SW	wound	2022	32	1	1	2	2	3	4	4
ERR10852925	Pasteur	Ibadan, SW	Rectal swab	2021	2240	8	3	2	1	6	1	3
ERR10852926	Pasteur	Ibadan, SW	Rectal swab	2021	-	1	~2	2	2	71	4	60
ERR10852929	Pasteur	Ibadan, SW	undefine	2022	221	3	1	2	1	18	1	48
ERR10852931	Pasteur	Ibadan, SW	undefine	2022	10	1	3	2	1	4	4	4
ERR10852932	Pasteur	Ibadan, SW	Rectal swab	2021	1464	3	4	2	2	7	2	2
ERR10852936	Pasteur	Ibadan, SW	undefine	2022	149	3	12	11	2	14	9	14
ERR10852938	Pasteur	Ibadan, SW	undefine	2022	10	1	3	2	1	4	4	4
ERR10852993	Pasteur	Ibadan, SW	undefine	2022	10	1	3	2	1	4	4	4
ERR10852995	Pasteur	Ibadan, SW	undefine	2022	409	1	1	1	1	2	1	1
ERR10852996	Pasteur	Ibadan, SW	Rectal swab	2021	2029	13	2	7	2	7	2	5
ERR10853648	Pasteur	Ibadan, SW	Rectal swab	2021	2199	1	52	2	2	9	32	5
ERR10854234	Pasteur	Ibadan, SW	Rectal swab	2021	1828	3	2	2	2	7	2	2
ERR10854472	Pasteur	Ibadan, SW	Rectal swab	2021	2243	8	4	5	2	7	1	2
ERR10854473	Pasteur	Ibadan, SW	Rectal swab	2021	2243	8	4	5	2	7	1	2
ERR10854474	Pasteur	Ibadan, SW	Rectal swab	2021	2243	8	4	5	2	7	1	2
ERR10854475	Pasteur	Ibadan, SW	Rectal swab	2021	32	1	1	2	2	3	4	4
ERR10854476	Pasteur	Ibadan, SW	Rectal swab	2021	203	3	4	2	2	7	1	2
ERR10854480	Pasteur	Ibadan, SW	Rectal swab	2021	32	1	1	2	2	3	4	4
ERR10854483	Pasteur	Ibadan, SW	Rectal swab	2021	32	1	1	2	2	3	4	4
ERR10854484	Pasteur	Ibadan, SW	Rectal swab	2021	2215	5	4	2	1	3	1	29
ERR4783172	Pasteur	Osun, SW	undefine	2020	1093	1	158	2	2	165	1	2
ERR4783180	Pasteur	Osun, SW	undefine	2020	85	5	2	4	1	3	3	4
ERR4783186	Pasteur	Osun, SW	undefine	2020	2	2	2	2	2	2	2	2
ERR4783188	Pasteur	Osun, SW	undefine	2020	2	2	2	2	2	2	2	2
ERR4783194	Pasteur	Osun, SW	undefine	2020	821	12	100	2	2	9	1	52
ERR4783195	Pasteur	Osun, SW	undefine	2020	2	2	2	2	2	2	2	2
ERR4783200	Pasteur	Osun, SW	undefine	2020	267	12	37	2	2	3	2	14
ERR4783203	Pasteur	Osun, SW	undefine	2020	2	2	2	2	2	2	2	2
ERR4783208	Pasteur	Osun, SW	undefine	2020	85	5	2	4	1	3	3	4
ERR4783214	Pasteur	Osun, SW	undefine	2020	1	1	1	1	1	5	1	1
ERR4783222	Pasteur	Osun, SW	undefine	2020	85	5	2	4	1	3	3	4
ERR4783223	Pasteur	Osun, SW	undefine	2020	2	2	2	2	2	2	2	2
ERR4783228	Pasteur	Osun, SW	undefine	2020	85	5	2	4	1	3	3	4
ERR4783231	Pasteur	Osun, SW	undefine	2020	2	2	2	2	2	2	2	2
ERR4783244	Pasteur	Osun, SW	undefine	2020	1	1	1	1	1	5	1	1
ERR4783250	Pasteur	Osun, SW	undefine	2020	25	3	3	2	4	7	2	4
ERR4783252	Pasteur	Osun, SW	undefine	2020	2	2	2	2	2	2	2	2
ERR4783258	Pasteur	Osun, SW	undefine	2020	2	2	2	2	2	2	2	2
ERR4783259	Pasteur	Osun, SW	undefine	2020	25	3	3	2	4	7	2	4
ERR4783264	Pasteur	Osun, SW	undefine	2020	164	40	3	7	2	40	4	4
ERR4783387	Pasteur	Osun, SW	undefine	2020	85	5	2	4	1	3	3	4
ERR4783391	Pasteur	Osun, SW	undefine	2020	2	2	2	2	2	2	2	2
ERR4783401	Pasteur	Osun, SW	undefine	2020	85	5	2	4	1	3	3	4
ERR4783419	Pasteur	Osun, SW	undefine	2020	85	5	2	4	1	3	3	4
ERR4783518	Pasteur	Osun, SW	undefine	2020	85	5	2	4	1	3	3	4
ERR4919991	Pasteur	Kano (NW), Abuja (NC)	undefine	2015	2	2	2	2	2	2	2	2
ERR4919992	Pasteur	Kano (NW), Abuja (NC)	undefine	2015	10	1	3	2	1	4	4	4
ERR4919993	Pasteur	Kano (NW), Abuja (NC)	undefine	2015	575	1	3	2	1	4	4	92
ERR6938061	Pasteur	Osun, SW	undefine	2021	149	3	12	11	2	14	9	14
ERR6938074	Pasteur	Osun, SW	undefine	2021	1866	8	1	5	26	42	2	3
ERR6938077	Pasteur	Osun, SW	undefine	2021	409	1	1	1	1	2	1	1
ERR6938084	Pasteur	Osun, SW	undefine	2021	16	7	7	2	2	8	4	4
ERR6938087	Pasteur	Osun, SW	undefine	2021	164	40	3	7	2	40	4	4
ERR6938090	Pasteur	Osun, SW	undefine	2021	149	3	12	11	2	14	9	14
ERR6938093	Pasteur	Osun, SW	undefine	2021	1866	8	1	5	26	42	2	3
ERR6938096	Pasteur	Osun, SW	undefine	2021	32	1	1	2	2	3	4	4
ERR6938099	Pasteur	Osun, SW	undefine	2021	2	2	2	2	2	2	2	2
ERR6938111	Pasteur	Osun, SW	undefine	2021	409	1	1	1	1	2	1	1
ERR6938114	Pasteur	Osun, SW	undefine	2021	149	3	12	11	2	14	9	14
ERR6938153	Pasteur	Osun, SW	undefine	2021	203	3	4	2	2	7	1	2
ERR6938409	Pasteur	undefine	undefine	2021	85	5	2	4	1	3	3	4
ERR6938479	Pasteur	undefine	undefine	2021	267	12	37	2	2	3	2	14
ERR6938729	Pasteur	undefine	undefine	2020	25	3	3	2	4	7	2	4
ERR6938731	Pasteur	undefine	undefine	2020	25	3	3	2	4	7	2	4
ERR6938732	Pasteur	undefine	undefine	2020	25	3	3	2	4	7	2	4
ERR6938733	Pasteur	undefine	undefine	2020	85	5	2	4	1	3	3	4
ERR6938734	Pasteur	undefine	undefine	2020	10	1	3	2	1	4	4	4
ERR6938735	Pasteur	undefine	undefine	2020	10	1	3	2	1	4	4	4
ERR6938736	Pasteur	undefine	undefine	2020	10	1	3	2	1	4	4	4
ERR6938739	Pasteur	undefine	undefine	2020	16	7	7	2	2	8	4	4
ERR6938740	Pasteur	undefine	undefine	2020	16	7	7	2	2	8	4	4
ERR6938741	Pasteur	undefine	undefine	2020	267	12	37	2	2	3	2	14
ERR6938743	Pasteur	undefine	undefine	2020	267	12	37	2	2	3	2	14
ERR6938745	Pasteur	undefine	undefine	2020	85	5	2	4	1	3	3	4
ERR6938749	Pasteur	undefine	undefine	2020	85	5	2	4	1	3	3	4
ERR6938913	Pasteur	undefine	undefine	2020	1866	8	1	5	26	42	2	3
ERR6938928	Pasteur	undefine	undefine	2020	1	1	1	1	1	5	1	1
ERR6938929	Pasteur	undefine	undefine	2020	1	1	1	1	1	5	1	1
ERR6938931	Pasteur	undefine	undefine	2020	1	1	1	1	1	5	1	1
ERR7226254	Pasteur	undefine	undefine	2020	1903	1	3	101	2	15	4	4
ERR7226293	Pasteur	undefine	undefine	2020	1910	39	2	2	2	361	27	4
ERR7226295	Pasteur	undefine	undefine	2020	338	8	5	5	26	13	1	2
ERR7226371	Pasteur	undefine	undefine	2020	2	2	2	2	2	2	2	2
ERR7226554	Pasteur	undefine	undefine	2020	1	1	1	1	1	5	1	1
ERR7226556	Pasteur	undefine	undefine	2020	1	1	1	1	1	5	1	1
ERR7226586	Pasteur	undefine	undefine	2020	821	12	100	2	2	9	1	52
ERR7226588	Pasteur	undefine	undefine	2020	1904	8	1	5	3	6	1	3
ERR7226590	Pasteur	undefine	undefine	2020	2	2	2	2	2	2	2	2
ERR7226592	Pasteur	undefine	undefine	2020	2	2	2	2	2	2	2	2
ERR7226594	Pasteur	undefine	undefine	2020	2	2	2	2	2	2	2	2
ERR7226612	Pasteur	undefine	undefine	2020	2	2	2	2	2	2	2	2
ERR7226614	Pasteur	undefine	undefine	2020	107	34	35	37	1	5	6	36
ERR7226616	Pasteur	undefine	undefine	2020	25	3	3	2	4	7	2	4
ERR7226618	Pasteur	undefine	undefine	2020	52	3	2	2	7	9	1	5
ERR7226620	Pasteur	undefine	undefine	2020	821	12	100	2	2	9	1	52
ERR7226622	Pasteur	undefine	undefine	2020	821	12	100	2	2	9	1	52
ERR7226626	Pasteur	undefine	undefine	2020	164	40	3	7	2	40	4	4
ERR7226644	Pasteur	undefine	undefine	2020	471	1	3	13	2	2	1	4
ERR7226646	Pasteur	undefine	undefine	2020	164	40	3	7	2	40	4	4
ERR7226648	Pasteur	undefine	undefine	2020	1905	3	1	2	1	3	4	4
ERR7226650	Pasteur	undefine	undefine	2020	1470	3	69	11	2	9	2	2
ERR7226654	Pasteur	undefine	undefine	2020	1909	369	3	7	2	40	4	4
ERR7226656	Pasteur	undefine	undefine	2020	1910	39	2	2	2	361	27	4
ERR7226658	Pasteur	undefine	undefine	2020	1910	39	2	2	2	361	27	4
ERR7226676	Pasteur	undefine	undefine	2020	85	5	2	4	1	3	3	4
ERR7226678	Pasteur	undefine	undefine	2020	1910	39	2	2	2	361	27	4
ERR7226680	Pasteur	undefine	undefine	2020	1906	1	2	13	2	42	4	4
ERR7226682	Pasteur	undefine	undefine	2020	1906	1	2	13	2	42	4	4
ERR7226684	Pasteur	undefine	undefine	2020	25	3	3	2	4	7	2	4
GCF017287975	Pasteur	Adamawa, NE	Door handle	2017	2	2	2	2	2	2	2	2
GCF017292175	Pasteur	Adamawa, NE	school toilet floor	2018	85	5	2	4	1	3	3	4
GCF017302955	Pasteur	Adamawa, NE	school toilet floor	2018	2	2	2	2	2	2	2	2
GCF017581665	Pasteur	Adamawa, NE	unpolluted field from farm land	2018	2	2	2	2	2	2	2	2
GCF017581825	Pasteur	Adamawa, NE	waste water	2018	52	3	2	2	7	9	1	5
GCF017582285	Pasteur	Adamawa, NE	waste water	2018	2	2	2	2	2	2	2	2
GCF017582345	Pasteur	Adamawa, NE	school toilet floor	2018	52	3	2	2	7	9	1	5
GCF017582535	Pasteur	Adamawa, NE	soil	2018	52	3	2	2	7	9	1	5
GCF017838055	Pasteur	Adamawa, NE	Hospital bed	2018	2	2	2	2	2	2	2	2
GCF017838165	Pasteur	Adamawa, NE	hospital drawer	2018	2	2	2	2	2	2	2	2
GCF017838235	Pasteur	Adamawa, NE	school toilet floor	2018	85	5	2	4	1	3	3	4
GCF021460825	Pasteur	undefine	undefine	2020	1302	64	52	2	2	9	4	4
GCF025245685	Pasteur	Kano, NW	undefine	2021	267	12	37	2	2	3	2	14
GCF025245705	Pasteur	Kano, NW	undefine	2021	267	12	37	2	2	3	2	14
GCF025245735	Pasteur	Kano, NW	undefine	2021	267	12	37	2	2	3	2	14
GCF025246185	Pasteur	Kano, NW	undefine	2021	267	12	37	2	2	3	2	14
GCF025246195	Pasteur	Kano, NW	undefine	2021	267	12	37	2	2	3	2	14
GCF025246225	Pasteur	Kano, NW	undefine	2021	267	12	37	2	2	3	2	14
GCF030055655	Pasteur	Kano, NW	undefine	2016	1866	8	1	5	26	42	2	3
GCF030055705	Pasteur	Kano, NW	undefine	2017	-	1	4	2	2	9	1	29
GCF030055935	Pasteur	Kano, NW	undefine	2018	203	3	4	2	2	7	1	2
GCF030056075	Pasteur	Kano, NW	undefine	2019	203	3	4	2	2	7	1	2
GCF030056115	Pasteur	Kano, NW	undefine	2018	106	3	3	16	1	13	1	1
GCF030056275	Pasteur	Kano, NW	undefine	2016	-	1	4	2	1	5	2	2
GCF030056355	Pasteur	Kano, NW	undefine	2016	2681	8	5	5	26	13	2	2
GCF030056375	Pasteur	Kano, NW	undefine	2016	1866	8	1	5	26	42	2	3
GCF033034015	Pasteur	undefine	undefine	2016	1	1	1	1	1	5	1	1
GCF033345455	Pasteur	Ekiti, SW	Hospital surface	2023	-	64	52	2	2	9	35	4
