# Supplementary material for: Comprehensive molecular epidemiology of Acinetobacter baumannii from diverse sources in Nigeria
Source: BMC Microbiol. 2025 Mar 31;25:178. doi: 10.1186/s12866-025-03917-5 (PMC11956268; doi:10.1186/s12866-025-03917-5)
Supplement: Supplementary file 3 — Supplementary Material 3: table 3. Multilocus Sequence Typing Oxford Scheme of Eligible A. baumannii Whole Genome Sequence. This supplementary file is the raw data considered for the Multilocus Sequence Typing Oxford Scheme of Eligible A. baumannii Whole Genome Sequence in the MLST analysis, result sub-section. [file 12866_2025_3917_MOESM3_ESM.xlsx]

## Sheet: Oxford MLST
Strain ID	Scheme	State, Region	source	Collection Date	ST	gltA	gyrB	gdhB	recA	cpn60	gpi	rpoD
ERR10438845	Oxford	SW&NC (TWIN)	Undefine	2020	-	10	12	4182	11	4	98	5
ERR10782663	Oxford	Ibadan, SW	Hospital surface	2021	-	1	17	-	26	32	372	4
ERR10782668	Oxford	Ibadan, SW	Rectal swab	2022	-	1	17	82281	39	1	143	7
ERR10782671	Oxford	Ibadan, SW	Rectal swab	2022	514	1	52	29	28	18	114	7
ERR10782676	Oxford	Ibadan, SW	Rectal swab	2022	-	10	12	3182	2	4	79	5
ERR10782680	Oxford	Ibadan, SW	Blood	2021	2802	33	46	135	6	32	466	5
ERR10782688	Oxford	Ibadan, SW	Blood	2021	2089	21	15	2	28	1	157	165
ERR10782695	Oxford	Ibadan, SW	blood	2021	1418	21	48	58	42	36	114	4
ERR10782717	Oxford	Ibadan, SW	Blood	2021	2479	1	12	80	28	1	164	45
ERR10782743	Oxford	Ibadan, SW	Blood	2021	2828	33	54	59	28	32	232	5
ERR10783123	Oxford	Ibadan, SW	Rectal swab	2022	2798	1	34	13	1	16	211	40
ERR10783128	Oxford	Ibadan, SW	Rectal swab	2022	2146	1	107	166	6	23	285	26
ERR10783132	Oxford	Ibadan, SW	Rectal swab	2022	-	10	12	3182	2	4	79	5
ERR10783138	Oxford	Ibadan, SW	Blood	2021	2803	1	296	80	28	1	140	45
ERR10783144	Oxford	Ibadan, SW	Blood	2021	-	28	192	45	1	16	99	~2
ERR10783153	Oxford	Ibadan, SW	Rectal swab	2022	-	10	12	3182	2	4	79	5
ERR10783156	Oxford	Ibadan, SW	Rectal swab	2022	472	1	17	6	1	4	99	6
ERR10783159	Oxford	Ibadan, SW	Rectal swab	2022	514	1	52	29	28	18	114	7
ERR10783163	Oxford	Ibadan, SW	Rectal swab	2022	-	10	12	3182	2	4	79	5
ERR10783166	Oxford	Ibadan, SW	Rectal swab	2022	-	1	17	82281	39	1	143	7
ERR10787957	Oxford	Ibadan, SW	Blood	2021	2803	1	296	80	28	1	140	45
ERR10787959	Oxford	Ibadan, SW	Blood	2021	2824	1	12	59	28	4	164	45
ERR10787961	Oxford	Ibadan, SW	Blood	2021	-	28	192	120?	1	16	99	~2
ERR10788033	Oxford	Ibadan, SW	Rectal swab	2022	919	31	17	67	40	1	99	7
ERR10788115	Oxford	Ibadan, SW	Blood	2021	-	2	15	12182	32	26	175	5
ERR10788118	Oxford	Ibadan, SW	Blood	2021	2832	1	35	135	6	1	102	45
ERR10788121	Oxford	Ibadan, SW	Blood	2021	231	10	12	4	11	4	98	5
ERR10794274	Oxford	Ibadan, SW	Sputum	2022	2089	21	15	2	28?	1	157	165
ERR10794316	Oxford	Ibadan, SW	stool	2022	472	1	17	6	1	4	99	6
ERR10794327	Oxford	Ibadan, SW	undefine	2022	919	31	17	67	40	1	99	7
ERR10802837	Oxford	Ibadan, SW	undefined	2022	-	1	52	29	205?	18	114	7
ERR10805899	Oxford	Ibadan, SW	Blood	2021	2828	33	54	59	28	32	232	5
ERR10808103	Oxford	Ibadan, SW	urine	2022	-	10	12	3182	2	4	79	5
ERR10808115	Oxford	Ibadan, SW	Blood	2021	-	33	157	321?	28	32	161	5
ERR10808136	Oxford	Ibadan, SW	Blood	2021	472	1	17	6	1	4	99	6
ERR10809417	Oxford	Ibadan, SW	urine	2022	-	10	12	3182	2	4	79	5
ERR10809418	Oxford	Ibadan, SW	pleural aspirate	2021	2799	33	12	212	28	32	103	5
ERR10812834	Oxford	Ibadan, SW	Rectal swab	2021	2796	1	34	12	6	1	205	45
ERR10812835	Oxford	Ibadan, SW	urine	2022	-	31	33	67	40?	202?	142	7
ERR10812836	Oxford	Ibadan, SW	urine	2022	862	31	33	67	40	1	142	7
ERR10812837	Oxford	Ibadan, SW	wound	2022	2151	1	15	13	12	4	169	2
ERR10812838	Oxford	Ibadan, SW	wound	2022	2151	1	15	13	12	4	169	2
ERR10812839	Oxford	Ibadan, SW	Rectal swab	2021	2089	21	15	2	28	1	157	165
ERR10812840	Oxford	Ibadan, SW	Rectal swab	2021	1418	21	48	58	42	36	114	4
ERR10812841	Oxford	Ibadan, SW	Rectal swab	2021	-	1	~46	79	43	4	140	50
ERR10812867	Oxford	Ibadan, SW	wound	2022	472	1	17	6	1	4	99	6
ERR10812868	Oxford	Ibadan, SW	wound	2022	2798	1	34	13	1	16	211	40
ERR10812869	Oxford	Ibadan, SW	Rectal swab	2021	2829	36	34	62	31	22	165	4
ERR10812870	Oxford	Ibadan, SW	Rectal swab	2021	2828	33	54	59	28	32	232	5
ERR10812871	Oxford	Ibadan, SW	Rectal swab	2021	-	1	107	166	6	23	142	26
ERR10812873	Oxford	Ibadan, SW	Rectal swab	2021	-	179?	~249	13	1	16	98	40
ERR10820997	Oxford	Ibadan, SW	wound	2022	472	1	17	6	1	4	99	6
ERR10852925	Oxford	Ibadan, SW	Rectal swab	2021	-	1	17	-	26	32	372	4
ERR10852926	Oxford	Ibadan, SW	Rectal swab	2021	-	1	~46	79	43	4	140	50
ERR10852929	Oxford	Ibadan, SW	undefine	2022	-	1	17	82281	39	1	143	7
ERR10852931	Oxford	Ibadan, SW	undefine	2022	2151	1	15	13	12	4	169	2
ERR10852932	Oxford	Ibadan, SW	Rectal swab	2021	-	1	12	-	28	1	164	45
ERR10852936	Oxford	Ibadan, SW	undefine	2022	862	31	33	67	40	1	142	7
ERR10852938	Oxford	Ibadan, SW	undefine	2022	2151	1	15	13	12	4	169	2
ERR10852993	Oxford	Ibadan, SW	undefine	2022	2151	1	15	13	12	4	169	2
ERR10852995	Oxford	Ibadan, SW	undefine	2022	-	10	12	3182	2	4	79	5
ERR10852996	Oxford	Ibadan, SW	Rectal swab	2021	2800	21	113	80	28	22	53	4
ERR10853648	Oxford	Ibadan, SW	Rectal swab	2021	2801	1	297	83	6	4	261	87
ERR10854234	Oxford	Ibadan, SW	Rectal swab	2021	2479	1	12	80	28	1	164	45
ERR10854472	Oxford	Ibadan, SW	Rectal swab	2021	2828	33	54	59	28	32	232	5
ERR10854473	Oxford	Ibadan, SW	Rectal swab	2021	2828	33	54	59	28	32	232	5
ERR10854474	Oxford	Ibadan, SW	Rectal swab	2021	2828	33	54	59	28	32	232	5
ERR10854475	Oxford	Ibadan, SW	Rectal swab	2021	2073	1	17	6	1	4	67	6
ERR10854476	Oxford	Ibadan, SW	Rectal swab	2021	-	1	34	-	28	1	144	45
ERR10854480	Oxford	Ibadan, SW	Rectal swab	2021	472	1	17	6	1	4	99	6
ERR10854483	Oxford	Ibadan, SW	Rectal swab	2021	472	1	17	6	1	4	99	6
ERR10854484	Oxford	Ibadan, SW	Rectal swab	2021	-	1	~249	13	1	16	98	40
ERR4783172	Oxford	Osun, SW	undefine	2020	2450	1	15	12	134	4	163	4
ERR4783180	Oxford	Osun, SW	undefine	2020	1089	28	38	45	1	16	66	2
ERR4783186	Oxford	Osun, SW	undefine	2020	-	1	12	3189	2	2	79	3
ERR4783188	Oxford	Osun, SW	undefine	2020	-	1	12	3189	2	2	79	3
ERR4783194	Oxford	Osun, SW	undefine	2020	2146	1	107	166	6	23	285	26
ERR4783195	Oxford	Osun, SW	undefine	2020	-	1	12	3189	2	2	79	3
ERR4783200	Oxford	Osun, SW	undefine	2020	2417	1	64	109	1	23	153	26
ERR4783203	Oxford	Osun, SW	undefine	2020	-	1	12	3189	2	2	79	3
ERR4783208	Oxford	Osun, SW	undefine	2020	1089	28	38	45	1	16	66	2
ERR4783214	Oxford	Osun, SW	undefine	2020	-	10	12	4182	11	4	100	5
ERR4783222	Oxford	Osun, SW	undefine	2020	1089	28	38	45	1	16	66	2
ERR4783223	Oxford	Osun, SW	undefine	2020	-	1	12	3189	2	2	79	3
ERR4783228	Oxford	Osun, SW	undefine	2020	1089	28	38	45	1	16	66	2
ERR4783231	Oxford	Osun, SW	undefine	2020	-	1	12	3189	2	2	79	3
ERR4783244	Oxford	Osun, SW	undefine	2020	231	10	12	4	11	4	98	5
ERR4783250	Oxford	Osun, SW	undefine	2020	229	1	15	2	28	1	107	32
ERR4783252	Oxford	Osun, SW	undefine	2020	-	1	12	3189	2	2	79	3
ERR4783258	Oxford	Osun, SW	undefine	2020	-	1	12	3189	2	2	79	3
ERR4783259	Oxford	Osun, SW	undefine	2020	229	1	15	2	28	1	107	32
ERR4783264	Oxford	Osun, SW	undefine	2020	1957	21	48	58	42	36	107	4
ERR4783387	Oxford	Osun, SW	undefine	2020	1089	28	38	45	1	16	66	2
ERR4783391	Oxford	Osun, SW	undefine	2020	-	1	12	3189	2	2	79	3
ERR4783401	Oxford	Osun, SW	undefine	2020	1089	28	38	45	1	16	66	2
ERR4783419	Oxford	Osun, SW	undefine	2020	1089	28	38	45	1	16	66	2
ERR4783518	Oxford	Osun, SW	undefine	2020	1089	28	38	45	1	16	66	2
ERR4919991	Oxford	Kano (NW), Abuja (NC)	undefine	2015	-	1	12	3189	2	2	173	3
ERR4919992	Oxford	Kano (NW), Abuja (NC)	undefine	2015	2373	1	1	13	12	94	331	2
ERR4919993	Oxford	Kano (NW), Abuja (NC)	undefine	2015	1051	1	12	13	12	4	219	2
ERR6938061	Oxford	Osun, SW	undefine	2021	862	31	33	67	40	1	142	7
ERR6938074	Oxford	Osun, SW	undefine	2021	-	33	12	40212	31	32	188	45
ERR6938077	Oxford	Osun, SW	undefine	2021	-	10	12	3182	2	4	79	5
ERR6938084	Oxford	Osun, SW	undefine	2021	2453	1	15	11	48	18	114	43
ERR6938087	Oxford	Osun, SW	undefine	2021	1418	21	48	58	42	36	114	4
ERR6938090	Oxford	Osun, SW	undefine	2021	862	31	33	67	40	1	142	7
ERR6938093	Oxford	Osun, SW	undefine	2021	-	33	12	40212	31	32	188	45
ERR6938096	Oxford	Osun, SW	undefine	2021	930	1	3	6	1	4	102	6
ERR6938099	Oxford	Osun, SW	undefine	2021	-	1	15	3189	2	2	265	3
ERR6938111	Oxford	Osun, SW	undefine	2021	-	10	12	3182	2	4	79	5
ERR6938114	Oxford	Osun, SW	undefine	2021	862	31	33	67	40	1	142	7
ERR6938153	Oxford	Osun, SW	undefine	2021	-	1	34	-	28	1	345	45
ERR6938409	Oxford	undefine	undefine	2021	1089	28	38	45	1	16	66	2
ERR6938479	Oxford	undefine	undefine	2021	942	1	64	109	1	23	106	26
ERR6938729	Oxford	undefine	undefine	2020	229	1	15	2	28	1	107	32
ERR6938731	Oxford	undefine	undefine	2020	229	1	15	2	28	1	107	32
ERR6938732	Oxford	undefine	undefine	2020	229	1	15	2	28	1	107	32
ERR6938733	Oxford	undefine	undefine	2020	1089	28	38	45	1	16	66	2
ERR6938734	Oxford	undefine	undefine	2020	2151	1	15	13	12	4	169	2
ERR6938735	Oxford	undefine	undefine	2020	2151	1	15	13	12	4	169	2
ERR6938736	Oxford	undefine	undefine	2020	2151	1	15	13	12	4	169	2
ERR6938739	Oxford	undefine	undefine	2020	2453	1	15	11	48	18	114	43
ERR6938740	Oxford	undefine	undefine	2020	2453	1	15	11	48	18	114	43
ERR6938741	Oxford	undefine	undefine	2020	2473	1	1	109	1	23	153	26
ERR6938743	Oxford	undefine	undefine	2020	2473	1	1	109	1	23	153	26
ERR6938745	Oxford	undefine	undefine	2020	1936	28	12	45	1	16	98	2
ERR6938749	Oxford	undefine	undefine	2020	1936	28	12	45	1	16	98	2
ERR6938913	Oxford	undefine	undefine	2020	-	33	12	40212	31	32	157	45
ERR6938928	Oxford	undefine	undefine	2020	231	10	12	4	11	4	98	5
ERR6938929	Oxford	undefine	undefine	2020	231	10	12	4	11	4	98	5
ERR6938931	Oxford	undefine	undefine	2020	-	10	12	4182	11	4	98	5
ERR7226254	Oxford	undefine	undefine	2020	-	3	74	10285	46	4	421	45
ERR7226293	Oxford	undefine	undefine	2020	2483	1	1	66	187	33	178	41
ERR7226295	Oxford	undefine	undefine	2020	-	33	12	59212	11	32	158	5
ERR7226371	Oxford	undefine	undefine	2020	-	1	3	3189	2	2	106	3
ERR7226554	Oxford	undefine	undefine	2020	231	10	12	4	11	4	98	5
ERR7226556	Oxford	undefine	undefine	2020	231	10	12	4	11	4	98	5
ERR7226586	Oxford	undefine	undefine	2020	2146	1	107	166	6	23	285	26
ERR7226588	Oxford	undefine	undefine	2020	-	33	12	40212	26	32	191	4
ERR7226590	Oxford	undefine	undefine	2020	-	1	3	3189	2	2	106	3
ERR7226592	Oxford	undefine	undefine	2020	-	1	3	3189	2	2	106	3
ERR7226594	Oxford	undefine	undefine	2020	-	1	3	3189	2	2	106	3
ERR7226612	Oxford	undefine	undefine	2020	-	1	12	3189	2	2	163	3
ERR7226614	Oxford	undefine	undefine	2020	1552	44	73	4	11	44	304	4
ERR7226616	Oxford	undefine	undefine	2020	229	1	15	2	28	1	107	32
ERR7226618	Oxford	undefine	undefine	2020	2476	1	10	8	6	1	295	14
ERR7226620	Oxford	undefine	undefine	2020	2146	1	107	166	6	23	285	26
ERR7226622	Oxford	undefine	undefine	2020	2146	1	107	166	6	23	285	26
ERR7226626	Oxford	undefine	undefine	2020	1418	21	48	58	42	36	114	4
ERR7226644	Oxford	undefine	undefine	2020	323	24	58	107	2	4	54	6
ERR7226646	Oxford	undefine	undefine	2020	2481	21	48	58	42	36	422	4
ERR7226648	Oxford	undefine	undefine	2020	2477	1	43	8	1	1	99	133
ERR7226650	Oxford	undefine	undefine	2020	2478	31	43	162	6	1	103	4
ERR7226654	Oxford	undefine	undefine	2020	2482	21	48	58	42	189	114	4
ERR7226656	Oxford	undefine	undefine	2020	2483	1	1	66	187	33	178	41
ERR7226658	Oxford	undefine	undefine	2020	2483	1	1	66	187	33	178	41
ERR7226676	Oxford	undefine	undefine	2020	1936	28	12	45	1	16	98	2
ERR7226678	Oxford	undefine	undefine	2020	2483	1	1	66	187	33	178	41
ERR7226680	Oxford	undefine	undefine	2020	-	24	1	8212	31	4	423	220
ERR7226682	Oxford	undefine	undefine	2020	-	24	1	8212	31	4	423	220
ERR7226684	Oxford	undefine	undefine	2020	229	1	15	2	28	1	107	32
GCF017287975	Oxford	Adamawa, NE	Door handle	2017	-	1	12	3189	2	2	79	3
GCF017292175	Oxford	Adamawa, NE	school toilet floor	2018	1089	28	38	45	1	16	66	2
GCF017302955	Oxford	Adamawa, NE	school toilet floor	2018	-	1	12	3189	2	2	79	3
GCF017581665	Oxford	Adamawa, NE	unpolluted field from farm land	2018	-	1	12	3189	2	2	79	3
GCF017581825	Oxford	Adamawa, NE	waste water	2018	2476	1	10	8	6	1	295	14
GCF017582285	Oxford	Adamawa, NE	waste water	2018	-	1	3	3189	2	2	96	3
GCF017582345	Oxford	Adamawa, NE	school toilet floor	2018	2476	1	10	8	6	1	295	14
GCF017582535	Oxford	Adamawa, NE	soil	2018	2476	1	10	8	6	1	295	14
GCF017838055	Oxford	Adamawa, NE	Hospital bed	2018	-	1	12	3189	2	2	79	3
GCF017838165	Oxford	Adamawa, NE	hospital drawer	2018	-	1	12	3189	2	2	79	3
GCF017838235	Oxford	Adamawa, NE	school toilet floor	2018	1089	28	38	45	1	16	66	2
GCF021460825	Oxford	undefine	undefine	2020	2288	1	52	67	6	69	306	147
GCF025245685	Oxford	Kano, NW	undefine	2021	942	1	64	109	1	23	106	26
GCF025245705	Oxford	Kano, NW	undefine	2021	942	1	64	109	1	23	106	26
GCF025245735	Oxford	Kano, NW	undefine	2021	942	1	64	109	1	23	106	26
GCF025246185	Oxford	Kano, NW	undefine	2021	942	1	64	109	1	23	106	26
GCF025246195	Oxford	Kano, NW	undefine	2021	942	1	64	109	1	23	106	26
GCF025246225	Oxford	Kano, NW	undefine	2021	942	1	64	109	1	23	106	26
GCF030055655	Oxford	Kano, NW	undefine	2016	-	33	12	2212	31	32	191	45
GCF030055705	Oxford	Kano, NW	undefine	2017	-	1	~12	83	6	4	219	26
GCF030055935	Oxford	Kano, NW	undefine	2018	-	1	12	-	28	1	107	45
GCF030056075	Oxford	Kano, NW	undefine	2019	-	1	62	-	28	1	140	45
GCF030056115	Oxford	Kano, NW	undefine	2018	-	51	12	49	11	48	~253	4
GCF030056275	Oxford	Kano, NW	undefine	2016	-	1	15	291	11	4	157	45
GCF030056355	Oxford	Kano, NW	undefine	2016	-	33	12	59212	11	32	140	5
GCF030056375	Oxford	Kano, NW	undefine	2016	-	33	12	2212	31	32	191	45
GCF033034015	Oxford	undefine	undefine	2016	231	10	12	4	11	4	98	5
GCF033345455	Oxford	Ekiti, SW	Hospital surface	2023	-	1	46	67	6	69	211	147
