# Supplementary material for: Comprehensive molecular epidemiology of Acinetobacter baumannii from diverse sources in Nigeria
Source: BMC Microbiol. 2025 Mar 31;25:178. doi: 10.1186/s12866-025-03917-5 (PMC11956268; doi:10.1186/s12866-025-03917-5)
Supplement: Supplementary file 5 — Supplementary Material 5: Table 5. The Distribution of Antimicrobial Genes and their Phenotypes in the Eligible A. baumannii Whole Genome Sequence. This contains the raw data of AMR genes of Eligible A. baumannii Whole Genome Sequence used for Tables 1 and 2 in In-silico detection of antibiotic resistance genes in A. baumannii strains result, sub-section. [file 12866_2025_3917_MOESM5_ESM.xlsx]

## Sheet: AMR_Genes
NO.	STRAIN ID	OVERALL TOTAL	mgrA	aacA16	AAC.6...Ib4	armA	AAC.3..IId	AAC.3..IIe	AAC.3..Ia	AAC.6...Iaf	AAC.6...Ian	AAC.6...Ib9	ANT.2....Ia	ANT.3....IIa	ANT.3....Ia	APH.3....Ib	APH.3...Ia	APH.3...VI	APH.3...VIa	APH.3...Vib	APH.6..Id	aadA1	aadA2	ADC.10	ADC.11	ADC.2	ADC.25	ADC.26	ADC.3	ADC.30	ADC.5	ADC.32	ADC.50	ADC.52	ADC.58	ADC.6	ADC.75	ADC.76	ADC.78	ADC.79	ADC.80	ADC.87	ADC.99	ADC.154	ADC.158	ADC.163	ADC.164	ADC.165	ADC.169
			AMINOGLYGOCIDES																					BETA-LACTAMS
			AMINOGLYGOCIDES	AMINOGLYGOCIDES	GENTAMYCIN	Gentamycin	Gentamycin	Gentamycin	Gentamycin	AMIKACIN/KANAMYCIN/DIBEKACIN	AMIKACIN/KANAMYCIN/TOBRAMYCIN	AMIKACIN/KANAMYCIN/TOBRAMYCIN	GENTAMICIN/KANAMYCIN/TOBRAMYCIN	SPECTINOMYCIN/STREPTOMYCIN	STREPTOMYCIN	STREPTOMYCIN	KANAMYCIN	AMIKACIN/KANAMYCIN	AMIKACIN/KANAMYCIN	AMIKACIN/KANAMYCIN	STREPTOMYCIN	STREPTOMYCIN	STREPTOMYCIN	Cephalosporin	Cephalosporin	Cephalosporin	Cephalosporin	Cephalosporin	Cephalosporin	Cephalosporin	Cephalosporin	Cephalosporin	Cephalosporin	Cephalosporin	Cephalosporin	Cephalosporin	Cephalosporin	Cephalosporin	Cephalosporin	Cephalosporin	Cephalosporin	Cephalosporin	Cephalosporin	Cephalosporin	Cephalosporin	Cephalosporin	Cephalosporin	Cephalosporin	Cephalosporin
1	ERR10438845	30	.	0	0	.	.	.	.	.	.	.	100	.	.	100	.	.	.	0	100	0	.	.	100	.	.	0	.	.	.	0	0	0	.	.	.	.	.	.	0	0	0	0	0	0	0	0	0
2	ERR10782663	14	.	0	0	.	.	.	.	.	.	.	.	.	.	.	.	.	.	0	.	0	.	.	.	.	.	0	.	.	.	0	0	0	100	.	.	.	.	.	0	0	0	0	0	0	0	0	0
3	ERR10782668	21	.	0	0	.	.	.	.	.	.	.	.	.	.	.	.	.	.	0	.	0	.	.	.	.	.	0	.	.	.	0	0	0	.	100	.	.	.	.	0	0	0	0	0	0	0	0	0
4	ERR10782671	25	.	0	0	.	.	.	.	.	.	.	.	.	.	.	.	.	100	0	.	0	.	.	.	.	.	0	.	.	.	0	0	0	.	.	.	.	.	.	0	0	0	0	0	0	0	0	0
5	ERR10782676	25	.	0	0	.	.	.	100	.	.	.	.	82.51	82.51	.	.	.	.	0	.	100	.	.	.	.	.	0	.	.	.	0	0	0	.	.	.	.	100	.	0	0	0	0	0	0	0	0	0
6	ERR10782680	16	.	0	0	.	.	.	.	.	.	.	.	.	.	.	.	.	.	0	.	0	.	.	.	.	.	0	.	.	.	0	0	0	.	.	.	.	.	100	0	0	100	0	0	0	0	0	0
7	ERR10782688	29	.	0	0	.	.	.	.	.	.	.	100	.	.	.	100	.	.	0	.	0	.	.	.	.	.	0	.	.	.	0	100	0	100	.	.	.	.	.	0	0	0	0	0	0	0	0	0
8	ERR10782695	26	.	0	0	.	.	.	.	.	.	.	100	.	.	.	.	.	.	0	.	0	.	100	.	.	.	0	.	.	.	0	0	100	.	100	.	.	.	.	0	0	0	0	0	0	0	0	0
9	ERR10782717	16	.	0	0	.	.	.	.	.	.	.	.	.	.	.	.	.	.	0	.	0	.	.	.	.	.	0	.	.	100	0	0	0	.	.	.	.	.	.	0	0	0	100	0	0	0	0	0
10	ERR10782743	38	.	0	0	.	.	.	.	.	.	.	.	.	.	.	.	.	.	0	.	0	.	.	.	100	.	0	.	.	.	0	0	0	.	.	.	.	.	.	0	0	0	0	0	0	0	100	0
11	ERR10783123	18	.	0	0	.	.	.	.	.	.	.	.	.	.	.	.	.	.	0	.	0	.	.	.	.	.	0	.	.	.	0	0	0	.	.	.	.	.	100	0	0	100	0	0	0	0	0	0
12	ERR10783128	29	.	0	0	.	100	.	.	.	.	.	.	.	.	100	.	.	.	0	100	0	.	.	.	.	.	0	100	.	.	100	0	0	.	.	.	.	.	.	0	0	0	0	0	0	0	0	0
13	ERR10783132	28	.	0	0	.	.	.	100	.	.	.	.	82.51	82.51	.	.	.	100	0	.	100	.	.	.	.	.	0	.	.	.	0	0	0	.	.	.	.	100	.	0	0	0	0	0	0	0	0	0
14	ERR10783138	16	.	0	0	.	.	.	.	.	.	.	.	.	.	.	.	.	.	0	.	0	.	.	.	.	.	0	.	.	100	0	0	0	.	.	.	.	.	.	0	0	0	100	0	0	0	0	0
15	ERR10783144	38	.	0	100	.	100	.	.	.	.	94.77	.	.	.	100	.	.	100	0	100	0	.	.	.	100	.	0	.	.	.	0	0	0	.	.	.	.	.	.	100	0	0	0	0	0	0	0	0
16	ERR10783153	29	.	0	0	.	.	.	100	.	.	.	.	82.51	82.51	.	.	.	100	0	.	100	.	.	.	.	.	0	.	.	.	0	0	0	.	.	.	.	100	.	0	0	0	0	0	0	0	0	0
17	ERR10783156	36	.	0	0	.	100	.	.	.	.	.	100	.	.	100	100	100	.	0	100	0	.	.	.	.	.	0	.	.	.	0	0	0	.	.	.	.	.	100	0	0	0	0	0	0	0	0	0
18	ERR10783159	22	.	0	0	.	.	.	.	.	.	.	.	.	.	.	.	.	.	0	.	0	.	.	.	.	.	0	.	.	.	0	0	0	.	.	.	.	.	.	0	0	0	0	0	0	0	0	0
19	ERR10783163	24	.	0	0	.	.	.	100	.	.	.	.	.	.	.	.	.	100	0	.	100	.	.	.	.	.	0	.	.	.	0	0	0	.	.	.	.	100	.	0	0	0	0	0	0	0	0	0
20	ERR10783166	21	.	0	0	.	.	.	.	.	.	.	.	.	.	.	.	.	.	0	.	0	.	.	.	.	.	0	.	.	.	0	0	0	.	100	.	.	.	.	0	0	0	0	0	0	0	0	0
21	ERR10787957	15	.	0	0	.	.	.	.	.	.	.	.	.	.	.	.	.	.	0	.	0	.	.	.	.	.	0	.	.	100	0	0	0	.	.	.	.	.	.	0	0	0	100	0	0	0	0	0
22	ERR10787959	15	.	0	0	.	.	.	.	.	.	.	.	.	.	.	.	.	.	0	.	0	.	.	.	100	.	0	.	.	.	0	0	0	.	.	.	.	.	.	0	0	0	0	0	0	0	100	0
23	ERR10787961	38	.	0	100	.	100	.	.	.	.	94.77	.	.	.	100	.	.	100	0	100	0	.	.	.	91.93	.	0	.	.	.	0	0	0	.	.	.	.	.	.	0	0	0	0	0	0	0	0	0
24	ERR10788033	35	.	0	0	100	.	.	.	.	.	.	.	.	.	100	.	100	.	0	100	0	.	.	.	.	.	100	.	.	.	0	0	0	.	.	.	.	.	100	0	0	0	0	0	0	0	0	0
25	ERR10788115	37	.	0	0	.	.	.	.	.	.	.	100	82.30	82.30	.	100	.	.	0	.	100	.	.	.	.	.	0	.	.	.	0	0	100	.	100	.	.	.	.	0	0	0	0	0	0	0	0	0
26	ERR10788118	15	.	.	.	.	.	.	.	.	.	.	.	.	.	.	.	.	.	.	.	.	.	.	.	.	.	0	.	.	.	0	0	0	.	.	.	.	.	100	0	0	0	0	0	0	0	0	0
27	ERR10788121	35	.	.	.	.	.	.	100	.	.	.	.	.	.	100	100	.	100	.	86.62	100	.	.	.	.	.	0	.	.	.	0	0	0	.	.	.	.	.	100	0	0	0	0	0	0	0	0	0
28	ERR10794274	30	.	.	.	.	.	.	.	.	.	.	100	.	.	.	100	.	.	.	.	.	.	.	.	.	.	0	.	.	.	0	100	0	100	.	.	.	.	.	0	0	0	0	0	0	0	0	0
29	ERR10794316	36	.	.	.	.	100	.	.	.	.	.	100	.	.	100	100	100	.	.	100	.	.	.	.	.	.	0	.	.	.	0	0	0	.	.	.	.	.	100	0	0	0	0	0	0	0	0	0
30	ERR10794327	35	.	.	.	100	.	.	.	.	.	.	.	.	.	100	.	100	.	.	100	.	.	.	.	.	.	100	.	.	.	0	0	0	.	.	.	.	.	100	0	0	0	0	0	0	0	0	0
31	ERR10802837	27	.	.	.	.	.	.	.	.	.	.	.	.	.	.	.	.	100	.	.	.	.	.	.	.	.	0	.	.	.	0	0	0	.	.	.	.	.	.	0	0	0	0	0	0	0	0	0
32	ERR10805899	19	.	.	.	.	.	.	.	.	.	.	.	.	.	.	.	.	.	.	.	.	.	.	.	100	.	0	.	.	.	0	0	0	.	.	.	.	.	.	0	0	0	0	0	0	0	100	0
33	ERR10808103	26	.	.	.	.	.	.	100	.	.	.	.	82.51	82.51	.	.	.	100	.	.	100	.	.	.	.	.	0	.	.	.	0	0	0	.	.	.	.	100	.	0	0	0	0	0	0	0	0	0
34	ERR10808115	17	.	.	.	.	.	.	.	.	.	.	.	.	.	.	.	.	.	.	.	.	.	.	.	.	.	0	.	.	100	0	0	0	.	.	.	.	.	.	0	0	0	100	0	0	0	0	0
35	ERR10808136	19	.	.	.	.	.	.	.	.	.	.	.	.	.	.	.	.	.	.	.	.	.	.	.	.	.	0	.	.	.	0	0	0	.	.	.	.	.	100	0	0	0	0	0	0	0	0	0
36	ERR10809417	28	.	.	.	.	.	.	100	.	.	.	.	82.51	82.51	.	.	.	100	.	.	100	.	.	.	.	.	0	.	.	.	0	0	0	.	.	.	.	100	.	0	0	0	0	0	0	0	0	0
37	ERR10809418	20	.	.	.	.	.	.	.	.	.	.	.	.	.	.	.	.	.	.	.	.	.	.	.	.	.	0	100	.	.	100	0	0	.	.	.	.	.	.	0	0	0	0	0	0	0	0	0
38	ERR10812834	19	.	.	.	.	.	.	.	.	.	.	.	.	.	.	.	.	.	.	.	.	.	.	.	.	.	0	.	.	.	0	0	0	.	100	.	.	.	.	0	0	0	0	0	0	0	0	0
39	ERR10812835	35	.	.	.	100	.	.	.	.	.	.	.	.	.	100	.	100	.	.	100	.	.	.	.	.	.	100	.	.	.	0	0	0	.	.	.	.	.	100	0	0	0	0	0	0	0	0	0
40	ERR10812836	36	.	.	.	100	.	.	.	.	.	.	.	.	.	100	.	100	.	.	100	.	.	.	.	.	.	100.	.	.	.	0	0	0	.	.	.	.	.	100	0	0	0	0	0	0	0	0	0
41	ERR10812837	22	.	.	.	.	.	.	.	.	.	.	100	.	.	.	.	.	.	.	.	.	.	.	.	.	.	0	.	.	.	0	0	0	.	.	.	.	.	100	0	0	0	0	0	0	0	0	0
42	ERR10812838	21	.	.	.	.	.	.	.	.	.	.	100	.	.	.	.	.	.	.	.	.	.	.	.	.	.	0	.	.	.	0	0	0	.	.	.	85.33	.	100	0	0	0	0	0	0	0	0	0
43	ERR10812839	30	.	.	.	.	.	.	.	.	.	.	100	.	.	.	100	.	.	.	.	.	.	.	.	.	.	0	.	.	.	0	100	0	100	.	.	.	.	.	0	0	0	0	0	0	0	0	0
44	ERR10812840	23	.	.	.	.	.	.	.	.	.	.	100	.	.	.	.	.	.	.	.	.	.	.	.	.	.	0	.	.	.	0	0	0	.	.	.	.	.	100	0	0	0	0	0	0	0	0	0
45	ERR10812841	30	.	.	.	.	100	.	.	.	.	.	.	.	.	100	.	.	.	.	100	.	.	.	.	.	.	0	.	.	.	0	0	0	.	.	.	.	.	.	0	0	0	0	0	0	0	0	0
46	ERR10812867	36	.	.	.	.	100	.	.	.	.	.	100	.	.	100	100	100	.	.	100	.	.	.	.	.	.	0	.	.	.	0	0	0	.	.	.	.	.	100	0	0	0	0	0	0	0	0	0
47	ERR10812868	18	.	.	.	.	.	.	.	.	.	.	.	.	.	.	.	.	.	.	.	.	.	.	.	.	.	0	.	.	.	0	0	0	.	.	.	.	.	100	0	0	100	0	0	0	0	0	0
48	ERR10812869	20	.	.	.	.	.	.	.	.	.	.	.	.	.	.	.	.	.	.	.	.	.	.	.	.	.	0	100	.	.	0	0	0	.	.	.	.	.	.	0	0	0	0	0	0	0	0	0
49	ERR10812870	19	.	.	.	.	.	.	.	.	.	.	.	.	.	.	.	.	.	.	.	.	.	.	.	100	.	0	.	.	.	0	0	0	.	.	.	.	.	.	0	0	0	0	0	0	0	100	0
50	ERR10812871	19	.	.	.	.	.	.	.	.	.	.	.	.	.	.	.	.	.	.	.	.	.	.	.	.	.	0	100	.	.	0	0	0	.	.	.	.	.	.	0	0	0	0	0	0	0	0	0
51	ERR10812873	17	.	.	.	.	.	.	.	.	.	.	.	.	.	.	.	.	.	.	.	.	.	.	.	.	.	0	.	.	.	0	0	0	.	.	.	.	.	100	0	0	100	0	0	0	0	0	0
52	ERR10820997	36	.	.	.	.	100	.	.	.	.	.	100	.	.	100	100	100	.	.	100	.	.	.	.	.	.	0	.	.	.	0	0	0	.	.	.	.	.	86.98	0	0	0	0	0	0	0	0	0
53	ERR10852925	14	.	.	.	.	.	.	.	.	.	.	.	.	.	.	.	.	.	.	.	.	.	.	.	.	.	0	.	.	.	0	0	0	100	.	.	.	.	.	0	0	0	0	0	0	0	0	0
54	ERR10852926	30	.	.	.	.	100	.	.	.	.	.	.	.	.	100	.	.	.	.	100	.	.	.	.	.	.	0	.	.	.	0	0	0	.	.	.	.	.	.	0	0	0	0	0	0	0	0	0
55	ERR10852929	22	.	.	.	.	.	.	.	.	.	.	.	.	.	.	.	.	.	.	.	.	.	.	.	.	.	0	.	.	.	0	0	0	.	100	.	.	.	.	0	0	0	0	0	0	0	0	0
56	ERR10852931	23	.	.	.	.	.	.	.	.	.	.	100	.	.	.	.	.	.	.	.	.	.	.	.	.	.	0	.	.	.	0	0	0	.	.	.	100	.	85.33	0	0	0	0	0	0	0	0	0
57	ERR10852932	15	.	.	.	.	.	.	.	.	.	.	.	.	.	.	.	.	.	.	.	.	.	.	.	.	.	0	.	.	100	0	0	0	.	.	.	.	.	.	0	0	0	100	0	0	0	0	0
58	ERR10852936	35	.	.	.	100	.	.	.	.	.	.	.	.	.	100	.	100	.	.	100	.	.	.	.	.	.	100	.	.	.	0	0	0	.	.	.	.	.	100	0	0	0	0	0	0	0	0	0
59	ERR10852938	22	.	.	.	.	.	.	.	.	.	.	100	.	.	.	.	.	.	.	.	.	.	.	.	.	.	0	.	.	.	0	0	0	.	.	.	100	.	.	0	0	0	0	0	0	0	0	0
60	ERR10852993	21	.	.	.	.	.	.	.	.	.	.	100	.	.	.	.	.	.	.	.	.	.	.	.	.	.	0	.	.	.	0	0	0	.	.	.	100	.	.	0	0	0	0	0	0	0	0	0
61	ERR10852995	29	.	.	.	.	.	.	100	.	.	.	.	82.51	82.51	.	.	.	100	.	.	100	.	.	.	.	.	0	.	.	.	0	0	0	.	.	.	.	100	.	0	0	0	0	0	0	0	0	0
62	ERR10852996	15	.	.	.	.	.	.	.	.	.	.	.	.	.	.	.	.	.	.	.	.	.	.	.	.	.	0	.	.	100	0	0	0	.	.	.	.	.	.	0	0	0	100	0	0	0	0	0
63	ERR10853648	15	.	.	.	.	.	.	.	.	.	.	.	.	.	.	.	.	.	.	.	.	.	.	.	100	.	0	.	.	.	0	0	0	.	.	.	.	.	.	0	0	0	0	0	0	0	0	0
64	ERR10854234	16	.	.	.	.	.	.	.	.	.	.	.	.	.	.	.	.	.	.	.	.	.	.	.	.	.	0	.	.	100	0	0	0	.	.	.	.	.	.	0	0	0	100	0	0	0	0	0
65	ERR10854472	19	.	.	.	.	.	.	.	.	.	.	.	.	.	.	.	.	.	.	.	.	.	.	.	100	.	0	.	.	.	0	0	0	.	.	.	.	.	.	0	0	0	0	0	0	0	100	0
66	ERR10854473	19	.	.	.	.	.	.	.	.	.	.	.	.	.	.	.	.	.	.	.	.	.	.	.	100	.	0	.	.	.	0	0	0	.	.	.	.	.	.	0	0	0	0	0	0	0	100	0
67	ERR10854474	19	.	.	.	.	.	.	.	.	.	.	.	.	.	.	.	.	.	.	.	.	.	.	.	100	.	0	.	.	.	0	0	0	.	.	.	.	.	.	0	0	0	0	0	0	0	100	0
68	ERR10854475	16	.	.	.	.	.	.	.	.	.	.	.	.	.	.	.	.	.	.	.	.	.	.	.	.	.	0	.	.	.	0	0	0	.	.	.	.	.	100	0	0	0	0	0	0	0	0	0
69	ERR10854476	13	.	.	.	.	.	.	.	.	.	.	.	.	.	.	.	.	.	.	.	.	.	.	.	.	.	0	.	.	.	0	0	0	.	.	.	.	.	.	0	0	0	0	0	0	0	0	0
70	ERR10854480	21	.	.	.	.	.	.	.	.	.	.	.	.	.	.	.	.	.	.	.	.	.	.	.	.	.	0	.	.	.	0	0	0	.	.	.	.	.	100	0	0	0	0	0	0	0	0	0
71	ERR10854483	21	.	.	.	.	.	.	.	.	.	.	.	.	.	.	.	.	.	.	.	.	.	.	.	.	.	0	.	.	.	0	0	0	.	.	.	.	.	100	0	0	0	0	0	0	0	0	0
72	ERR10854484	18	.	.	.	.	.	.	.	.	.	.	.	.	.	.	.	.	.	.	.	.	.	.	.	.	.	0	.	.	.	0	0	0	.	.	.	.	.	100	0	0	100	0	0	0	0	0	0
73	ERR4783172	33	.	.	.	.	.	.	.	.	.	.	100	.	.	100	.	.	.	.	100	.	.	.	.	.	.	0	.	.	.	0	0	0	100	.	.	.	.	.	0	0	0	0	0	0	0	0	0
74	ERR4783180	26	.	.	.	.	.	.	.	.	.	.	85.58	.	.	.	.	100	.	.	.	.	.	.	.	.	.	0	.	.	.	0	0	0	.	.	.	.	.	.	0	0	0	0	0	0	0	0	0
75	ERR4783186	35	.	.	.	.	.	.	100	.	.	.	.	82.51	82.51	100	100	.	.	.	100	100	.	.	.	.	.	0	.	100	.	0	0	0	.	.	.	.	.	.	0	0	0	0	0	0	0	0	0
76	ERR4783188	44	.	.	.	.	.	.	100	.	.	.	.	82.51	82.51	100	100	.	.	.	100	100	.	.	.	.	.	0	.	100	.	0	0	0	.	.	.	.	.	.	0	0	0	0	0	0	0	0	0
77	ERR4783194	34	.	.	.	.	.	.	.	.	.	.	100	.	.	100	100	.	.	.	100	.	.	.	.	.	.	0	100	.	.	100	0	0	.	.	.	.	.	.	0	0	0	0	0	0	0	0	0
78	ERR4783195	35	.	.	.	.	.	.	100	.	.	.	.	82.51	82.51	100	100	.	.	.	100	100	.	.	.	.	.	0	.	100	.	0	0	0	.	.	.	.	.	.	0	0	0	0	0	0	0	0	0
79	ERR4783200	21	.	.	.	.	.	.	.	.	.	.	.	.	.	.	.	.	.	.	.	.	.	.	.	100	.	0	.	.	.	0	0	0	.	.	.	.	.	.	0	0	0	0	0	0	0	0	0
80	ERR4783203	35	.	.	.	.	.	.	100	.	.	.	.	82.51	82.51	100	100	.	.	.	100	100	.	.	.	.	.	0	.	100	.	0	0	0	.	.	.	.	.	.	0	0	0	0	0	0	0	0	0
81	ERR4783208	26	.	.	.	.	.	.	.	.	.	.	.	.	.	.	.	100	.	.	.	.	.	.	.	.	.	0	.	.	.	0	0	0	.	.	.	.	.	.	0	0	0	0	0	0	0	0	0
82	ERR4783214	34	.	.	.	.	.	.	100	.	.	.	.	82.51	82.51	.	100	.	.	.	.	100	.	.	.	.	.	0	.	.	.	0	0	0	.	.	.	.	100	.	0	0	0	0	0	0	0	0	0
83	ERR4783222	30	.	.	.	.	.	.	.	.	.	.	100	.	.	.	.	100	.	.	.	.	.	100	.	.	.	0	.	.	.	0	0	0	.	.	.	.	.	.	0	0	0	0	0	0	0	0	0
84	ERR4783223	35	.	.	.	.	.	.	100	.	.	.	.	82.51	82.51	100	100	.	.	.	100	100	.	.	.	.	.	0	.	100	.	0	0	0	.	.	.	.	.	.	0	0	0	0	0	0	0	0	0
85	ERR4783228	28	.	.	.	.	.	.	.	.	.	.	100	.	.	.	.	100	.	.	.	.	.	.	.	.	.	0	.	.	.	0	0	0	.	.	.	.	.	.	0	0	0	0	0	0	0	0	0
86	ERR4783231	35	.	.	.	.	.	.	100	.	.	.	.	82.51	82.51	100	100	.	.	.	100	100	.	.	.	.	.	0	.	100	.	0	0	0	.	.	.	.	.	.	0	0	0	0	0	0	0	0	0
87	ERR4783244	36	.	.	.	.	.	.	100	.	.	.	.	.	.	100	100	.	100	.	86.62	100	.	.	.	.	.	0	.	.	.	0	0	0	.	.	.	.	.	100	0	0	0	0	0	0	0	0	0
88	ERR4783250	38	.	.	.	100	.	100	.	.	100	.	.	.	.	100	.	.	.	.	100	.	.	.	.	.	.	100	.	.	.	0	0	0	.	.	.	.	.	100	0	0	0	0	0	0	0	0	0
89	ERR4783252	35	.	.	.	.	.	.	100	.	.	.	.	82.51	82.51	100	100	.	.	.	100	100	.	.	.	.	.	0	.	100	.	0	0	0	.	.	.	.	.	.	0	0	0	0	0	0	0	0	0
90	ERR4783258	35	.	.	.	.	.	.	100	.	.	.	.	82.51	82.51	100	100	.	.	.	100	100	.	.	.	.	.	0	.	100	.	0	0	0	.	.	.	.	.	.	0	0	0	0	0	0	0	0	0
91	ERR4783259	38	.	.	.	100	.	100	.	.	100	.	.	.	.	100	.	.	.	.	100	.	.	.	.	.	.	100	.	.	.	0	0	0	.	.	.	.	.	100	0	0	0	0	0	0	0	0	0
92	ERR4783264	25	.	.	.	.	.	.	.	.	.	.	100	.	.	.	.	.	.	.	.	.	.	100	83.25	.	.	0	.	.	.	0	0	0	.	.	.	.	.	.	0	0	0	0	0	0	0	0	0
93	ERR4783387	27	.	.	.	.	.	.	.	.	.	.	100	.	.	.	.	100	.	.	.	.	.	.	.	.	.	0	.	.	.	0	0	0	.	.	.	.	.	.	0	0	0	0	0	0	0	0	0
94	ERR4783391	35	.	.	.	.	.	.	100	.	.	.	.	82.51	82.51	100	100	.	.	.	100	100	.	.	.	.	.	0	.	100	.	0	0	0	.	.	.	.	.	.	0	0	0	0	0	0	0	0	0
95	ERR4783401	27	.	.	.	.	.	.	.	.	.	.	100	.	.	.	.	100	.	.	.	.	.	.	.	.	.	0	.	.	.	0	0	0	.	.	.	.	.	.	0	0	0	0	0	0	0	0	0
96	ERR4783419	27	.	.	.	.	.	.	.	.	.	.	100	.	.	.	.	100	.	.	.	.	.	.	.	.	.	0	.	.	.	0	0	0	.	.	.	.	.	.	0	0	0	0	0	0	0	0	0
97	ERR4783518	27	.	.	.	.	.	.	.	.	.	.	100	.	.	.	.	100	.	.	.	.	.	.	.	.	.	0	.	.	.	0	0	0	.	.	.	.	.	.	0	0	0	0	0	0	0	0	0
98	ERR4919991	31	.	.	.	.	.	.	100	.	.	.	.	82.51	82.51	100	.	.	.	.	100	100	.	.	.	.	.	0	.	100	.	0	0	0	.	.	.	.	.	.	0	0	0	0	0	0	0	0	0
99	ERR4919992	15	.	.	.	.	.	.	.	.	.	.	.	0		0	0	0	0	0	0	0	0	0	0	0	0	0	0	0	0	0	0	0	0	0	0	100	0	0	0	0	0	0	0	0	0	0	0
100	ERR4919993	23	.	.	.	.	.	.	.	.	.	.	100	.	.	.	.	.	.	.	.	.	.	.	.	.	.	0	.	.	.	0	0	0	.	.	.	100	.	.	0	0	0	0	0	0	0	0	0
101	ERR6938061	38	.	.	.	100	.	.	.	.	.	.	.	.	.	100	.	100	.	.	100	.	.	.	.	.	.	100	.	.	.	0	0	0	.	.	.	.	.	100	0	0	0	0	0	0	0	0	0
102	ERR6938074	15	.	.	.	.	.	.	.	.	.	.	.	.	.	.	.	.	.	.	.	.	.	.	.	.	.	0	100	.	.	100	0	0	.	.	.	.	.	.	0	0	0	0	0	0	0	0	0
103	ERR6938077	29	.	.	.	.	.	.	100	.	.	.	.	82.51	82.51	.	.	.	100	.	.	100	.	.	.	.	.	0	.	.	.	0	0	0	.	.	.	.	100	.	0	0	0	0	0	0	0	0	0
104	ERR6938084	32	.	.	.	.	.	.	.	.	.	.	100	.	.	100	100	.	.	.	100	.	.	.	.	.	.	0	.	.	.	0	0	0	.	.	.	.	.	.	0	0	0	0	0	0	0	0	100
105	ERR6938087	27	.	.	.	.	.	.	.	.	.	.	100	.	.	.	.	.	.	.	.	.	.	83.46	.	.	.	0	.	.	.	0	0	100	.	100	.	.	.	.	0	0	0	0	0	0	0	0	0
106	ERR6938090	38	.	.	.	100	.	.	.	.	.	.	.	.	.	100	.	.	100	.	100	.	.	.	.	.	.	100	.	.	.	0	0	0	.	.	.	.	.	100	0	0	0	0	0	0	0	0	0
107	ERR6938093	16	.	.	.	.	.	.	.	.	.	.	.	.	.	.	.	.	.	.	.	.	.	.	.	.	.	0	100	.	.	100	0	0	.	.	.	.	.	.	0	0	0	0	0	0	0	0	0
108	ERR6938096	28	.	.	.	.	.	.	.	.	.	.	100	.	.	100	.	100	.	.	100	.	.	.	.	.	.	0	.	.	.	0	0	0	.	.	.	.	.	100	0	0	0	0	0	0	0	0	0
109	ERR6938099	41	.	.	.	.	100	.	100	.	.	.	.	.	.	100	100	.	.	.	100	100	.	.	.	.	100	0	.	.	.	0	0	0	.	.	.	.	.	.	0	0	0	0	0	0	0	0	0
110	ERR6938111	29	.	.	.	.	.	.	100	.	.	.	.	82.51	82.51	.	.	.	100	.	.	100	.	.	.	.	.	0	.	.	.	0	0	0	.	.	.	.	100	.	0	0	0	0	0	0	0	0	0
111	ERR6938114	38	.	.	.	100	.	.	.	.	.	.	.	.	.	100	.	100	.	.	100	.	.	.	.	.	.	100	.	.	.	0	0	0	.	.	.	.	.	100	0	0	0	0	0	0	0	0	0
112	ERR6938153	13	.	.	.	.	.	.	.	.	.	.	.	.	.	.	.	.	.	.	.	.	.	.	.	.	.	0	.	.	.	0	0	0	.	.	.	.	.	.	0	0	0	0	0	0	0	0	0
113	ERR6938409	27	.	.	.	.	.	.	.	.	.	.	100	.	.	.	.	100	.	.	.	.	.	.	.	.	.	0	.	.	.	0	0	0	.	.	.	.	.	.	0	0	0	0	0	0	0	0	0
114	ERR6938479	31	.	.	.	.	.	.	.	.	.	.	100	.	.	100	.	.	.	.	100	.	100	.	.	100	.	0	.	.	.	0	0	0	.	.	.	.	.	.	0	0	0	0	0	0	0	0	0
115	ERR6938729	36	.	.	.	100	.	100	.	.	.	.	.	.	.	100	.	.	.	.	100	.	.	.	.	.	.	100	.	.	.	0	0	0	.	.	.	.	.	100	0	0	0	0	0	0	0	0	0
116	ERR6938731	32	.	.	.	100	.	.	.	.	.	.	.	.	.	.	.	.	.	.	.	.	.	.	.	.	.	100	.	.	.	0	0	0	.	.	.	.	.	100	0	0	0	0	0	0	0	0	0
117	ERR6938732	34	.	.	.	100	.	.	.	.	.	.	.	.	.	100	.	.	.	.	100	.	.	.	.	.	.	100	.	.	.	0	0	0	.	.	.	.	.	100	0	0	0	0	0	0	0	0	0
118	ERR6938733	29	.	.	.	.	.	.	.	.	.	.	100	.	.	.	.	100	.	.	.	.	.	100	.	.	.	0	.	.	.	0	0	0	.	.	.	.	.	.	0	0	0	0	0	0	0	0	0
119	ERR6938734	20	.	.	.	.	.	.	.	.	.	.	.	.	.	.	.	.	.	.	.	.	.	.	.	.	.	0	.	.	.	0	0	0	.	.	.	100	.	.	0	0	0	0	0	0	0	0	0
120	ERR6938735	20	.	.	.	.	.	.	.	.	.	.	.	.	.	.	.	.	.	.	.	.	.	.	.	.	.	0	.	.	.	0	0	0	.	.	.	100	.	.	0	0	0	0	0	0	0	0	0
121	ERR6938736	20	.	.	.	.	.	.	.	.	.	.	.	.	.	.	.	.	.	.	.	.	.	.	.	.	.	0	.	.	.	0	0	0	.	.	.	100	.	.	0	0	0	0	0	0	0	0	0
122	ERR6938739	32	.	.	.	.	.	.	.	.	.	.	100	.	.	100	100	.	.	.	100	.	.	.	.	.	.	0	.	.	.	0	0	0	.	.	.	.	.	.	0	0	0	0	0	0	0	0	100
123	ERR6938740	32	.	.	.	.	.	.	.	.	.	.	100	.	.	100	100	.	.	.	100	.	.	.	.	.	.	0	.	.	.	0	0	0	.	.	.	.	.	.	0	0	0	0	0	0	0	0	100
124	ERR6938741	21	.	.	.	.	.	.	.	.	.	.	.	.	.	.	.	.	.	.	.	.	.	.	.	100	.	0	.	.	.	0	0	0	.	.	.	.	.	.	0	0	0	0	0	0	0	0	0
125	ERR6938743	21	.	.	.	.	.	.	.	.	.	.	.	.	.	.	.	.	.	.	.	.	.	.	.	100	.	0	.	.	.	0	0	0	.	.	.	.	.	.	0	0	0	0	0	0	0	0	0
126	ERR6938745	27	.	.	.	.	.	.	.	.	.	.	100	.	.	.	.	100	.	.	.	.	.	.	.	.	.	0	.	.	.	0	0	0	.	.	.	.	.	.	0	0	0	0	0	0	0	0	0
127	ERR6938749	28	.	.	.	.	.	.	.	.	.	.	100	.	.	.	.	100	.	.	.	.	.	.	.	.	.	0	.	.	.	0	0	0	.	.	.	.	.	.	0	0	0	0	0	0	0	0	0
128	ERR6938913	27	.	.	.	.	.	.	.	.	.	.	100	.	.	100	100	.	.	.	100	.	.	.	.	.	.	0	100	.	.	100	0	0	.	.	.	.	.	.	0	0	0	0	0	0	0	0	0
129	ERR6938928	37	.	.	.	.	.	.	.	.	.	.	100	82.30	82.30	100	100	.	100	.	86.62	100	.	.	.	.	.	0	.	.	.	0	0	0	.	.	.	.	.	100	0	0	0	0	0	0	0	0	0
130	ERR6938929	37	.	.	.	.	.	.	.	.	.	.	100	82.30	82.30	100	100	.	100	.	86.62	100	.	.	.	.	.	0	.	.	.	0	0	0	.	.	.	.	.	100	0	0	0	0	0	0	0	0	0
131	ERR6938931	31	.	.	.	.	.	.	100	.	.	.	.	82.51	82.51	.	100	.	.	.	.	100	.	.	100	.	.	0	.	.	.	0	0	0	.	.	.	.	.	.	0	0	0	0	0	0	0	0	0
132	ERR7226254	20	.	.	.	.	.	.	.	.	.	.	.	.	.	.	.	.	.	.	.	.	.	.	.	.	.	0	.	.	.	0	0	0	.	.	100	.	.	.	0	0	0	0	0	0	0	0	0
133	ERR7226293	24	.	.	.	.	.	.	.	.	.	.	.	.	.	100	.	.	.	.	100	.	.	.	.	.	.	0	.	.	.	0	0	0	100	.	.	.	.	.	0	0	0	0	0	100	0	0	0
134	ERR7226295	17	.	.	.	.	.	.	.	.	.	.	.	.	.	.	.	.	.	.	.	.	.	.	.	.	.	0	.	.	.	0	0	0	100	.	.	.	.	.	0	0	0	0	0	0	0	0	0
135	ERR7226371	33	.	100	.	.	.	.	100	100	.	.	.	.	.	100	100	.	.	.	100	100	.	.	.	.	.	0	.	100	.	0	0	0	.	.	.	.	.	.	0	0	0	0	0	0	0	0	0
136	ERR7226554	36	.	.	.	.	.	.	100	.	.	.	.	.	.	100	100	.	100	.	100	100	.	.	.	.	.	0	.	.	.	0	0	0	.	.	.	.	.	100	0	0	0	0	0	0	0	0	0
137	ERR7226556	36	.	.	.	.	.	.	100	.	.	.	.	.	.	100	100	.	100	.	86.62	100	.	.	.	.	.	0	.	.	.	0	0	0	.	.	.	.	.	100	0	0	0	0	0	0	0	0	0
138	ERR7226586	33	.	.	.	.	.	.	.	.	.	.	94.19	.	.	100	100	.	.	.	100	.	.	.	.	.	.	0	100	.	.	100	0	0	.	.	.	.	.	.	0	0	0	0	0	0	0	0	0
139	ERR7226588	27	100	.	.	.	.	.	.	.	.	.	.	.	.	.	.	.	.	.	.	.	.	.	.	.	.	0	100	.	.	0	0	0	.	.	.	.	.	.	0	0	0	0	0	0	0	0	0
140	ERR7226590	32	.	100	.	.	.	.	100	100	.	.	.	.	.	100	100	.	.	.	100	100	.	.	.	.	.	0	.	100	.	0	0	0	.	.	.	.	.	.	0	0	0	0	0	0	0	0	0
141	ERR7226592	32	.	100	.	.	.	.	100	100	.	.	.	.	.	100	100	.	.	.	100	100	.	.	.	.	.	0	.	100	.	0	0	0	.	.	.	.	.	.	0	0	0	0	0	0	0	0	0
142	ERR7226594	32	.	100	.	.	.	.	100	100	.	.	.	.	.	100	100	.	.	.	100	100	.	.	.	.	.	0	.	100	.	0	0	0	.	.	.	.	.	.	0	0	0	0	0	0	0	0	0
143	ERR7226612	33	.	.	.	.	100	.	100	.	.	.	.	82.51	82.51	100	.	.	.	.	100	100	.	.	.	.	.	0	.	100	.	0	0	0	.	.	.	.	.	.	0	0	0	0	0	0	0	0	0
144	ERR7226614	29	.	.	.	.	.	.	.	.	.	.	100	.	.	100	.	.	.	.	100	.	100	.	.	.	.	0	.	.	.	0	0	0	.	.	.	.	.	100	0	100	0	0	0	0	0	0	0
145	ERR7226616	38	.	.	.	100	.	100	.	.	100	.	.	.	.	100	.	.	.	.	100	.	.	.	.	.	.	100	.	.	.	0	0	0	.	.	.	.	.	100	0	0	0	0	0	0	0	0	0
146	ERR7226618	30	.	.	.	.	100	.	.	.	.	.	.	.	.	100	100	.	.	.	100	.	.	.	.	100	.	0	.	.	.	0	0	0	.	.	.	.	.	.	0	0	0	0	100	0	0	0	0
147	ERR7226620	33	.	.	.	.	.	.	.	.	.	.	100	.	.	100	100	.	.	.	100	.	.	.	.	.	.	0	100	.	.	100	0	0	.	.	.	.	.	.	0	0	0	0	0	0	0	0	0
148	ERR7226622	33	.	.	.	.	.	.	.	.	.	.	100	.	.	100	100	.	.	.	100	.	.	.	.	.	.	0	100	.	.	100	0	0	.	.	.	.	.	.	0	0	0	0	0	0	0	0	0
149	ERR7226626	27	.	.	.	.	.	.	.	.	.	.	100	.	.	.	.	.	.	.	.	.	.	83.46	.	.	.	0	.	.	.	0	0	100	.	100	.	.	.	.	0	0	0	0	0	0	0	0	0
150	ERR7226644	18	.	.	.	.	.	.	.	.	.	.	.	.	.	.	.	.	.	.	.	.	.	.	.	.	.	0	.	.	.	0	0	0	100	.	.	.	.	.	0	0	0	0	0	0	0	0	0
151	ERR7226646	27	.	.	.	.	.	.	.	.	.	.	100	.	.	.	.	.	.	.	.	.	.	83.46	.	.	.	0	.	.	.	0	0	100	.	100	.	.	.	.	0	0	0	0	0	0	0	0	0
152	ERR7226648	19	.	.	.	.	.	.	.	.	.	.	.	.	.	.	.	.	.	.	.	.	.	.	.	.	.	0	.	.	.	0	0	0	.	.	.	.	.	100	0	0	0	0	0	0	0	0	0
153	ERR7226650	19	.	.	.	.	.	.	.	.	.	.	.	.	.	.	.	.	.	.	.	.	.	.	.	.	.	0	.	.	.	0	0	0	100	.	.	.	.	.	0	0	0	0	0	0	0	0	0
154	ERR7226654	28	.	.	.	.	.	.	.	.	.	.	100	.	.	100	.	.	.	.	100	.	.	83.46	.	.	.	0	.	.	.	100	0	0	.	100	.	.	.	.	0	0	0	0	0	0	0	0	0
155	ERR7226656	24	.	.	.	.	.	.	.	.	.	.	.	.	.	100	.	.	.	.	100	.	.	.	.	.	.	0	.	.	.	0	0	0	100	.	.	.	.	.	0	0	0	0	0	100	0	0	0
156	ERR7226658	24	.	.	.	.	.	.	.	.	.	.	.	.	.	100	.	.	.	.	100	.	.	.	.	.	.	0	.	.	.	0	0	0	100	.	.	.	.	.	0	0	0	0	0	100	0	0	0
157	ERR7226676	27	.	.	.	.	.	.	.	.	.	.	100	.	.	.	.	100	.	.	.	.	.	.	.	.	.	0	.	.	.	0	0	0	.	.	.	.	.	.	0	0	0	0	0	0	0	0	0
158	ERR7226678	24	.	.	.	.	.	.	.	.	.	.	.	.	.	100	.	.	.	.	100	.	.	.	.	.	.	0	.	.	.	0	0	0	100	.	.	.	.	.	0	0	0	0	0	100	0	0	0
159	ERR7226680	23	.	.	.	.	.	.	.	.	.	.	.	.	.	.	.	.	.	.	.	.	.	.	100	.	.	0	.	.	.	0	0	0	.	.	.	.	.	.	0	0	0	0	0	0	0	0	0
160	ERR7226682	23	.	.	.	.	.	.	.	.	.	.	.	.	.	.	.	.	.	.	.	.	.	.	100	.	.	0	.	.	.	0	0	0	.	.	.	.	.	.	0	0	0	0	0	0	0	0	0
161	ERR7226684	37	.	.	.	100	.	100	.	.	100	.	.	.	.	100	.	.	.	.	100	.	.	.	.	.	.	100	.	.	.	0	0	0	.	.	.	.	.	100	0	0	0	0	0	0	0	0	0
162	GCF017287975	35	.	.	.	.	.	.	100	.	.	.	.	82.51	82.51	100	100	.	.	.	100	100	.	.	.	.	.	0	.	100	.	0	0	0	.	.	.	.	.	.	0	0	0	0	0	0	0	0	0
163	GCF017292175	29	.	.	.	.	.	.	.	.	.	.	100	.	.	.	.	100	.	.	.	100	.	100	.	.	.	0	.	.	.	0	0	0	.	.	.	.	.	.	0	0	0	0	0	0	0	0	0
164	GCF017302955	35	.	.	.	.	.	.	100	.	.	.	.	82.51	82.51	100	100	.	.	.	100	100	.	.	.	.	.	0	.	100	.	0	0	0	.	.	.	.	.	.	0	0	0	0	0	0	0	0	0
165	GCF017581665	35	.	.	.	.	.	.	100	.	.	.	.	82.51	82.51	100	100	.	.	.	100	100	.	.	.	.	.	0	.	100	.	0	0	0	.	.	.	.	.	.	0	0	0	0	0	0	0	0	0
166	GCF017581825	32	.	.	.	.	100	.	.	.	.	.	.	.	.	100	100	.	.	.	100	.	.	.	.	100	.	0	.	.	.	0	0	0	.	.	.	.	.	.	0	0	0	0	100	0	0	0	0
167	GCF017582285	31	.	.	.	.	.	.	100	.	.	.	.	82.51	82.51	100	.	.	.	.	100	100	.	.	.	.	.	0	.	100	.	0	0	0	.	.	.	.	.	.	0	0	0	0	0	0	0	0	0
168	GCF017582345	32	.	.	.	.	100	.	.	.	.	.	.	.	.	100	100	.	.	.	100	.	.	.	.	100	.	0	.	.	.	0	0	0	.	.	.	.	.	.	0	0	0	0	100	0	0	0	0
169	GCF017582535	32	.	.	.	.	100	.	.	.	.	.	.	.	.	100	100	.	.	.	100	.	.	.	.	100	.	0	.	.	.	0	0	0	.	.	.	.	.	.	0	0	0	0	100	0	0	0	0
170	GCF017838055	35	.	.	.	.	.	.	100	.	.	.	.	82.51	82.51	100	100	.	.	.	100	100	.	.	.	.	.	0	.	100	.	0	0	0	.	.	.	.	.	.	0	0	0	0	0	0	0	0	0
171	GCF017838165	35	.	.	.	.	.	.	100	.	.	.	.	82.51	82.51	100	100	.	.	.	100	100	.	.	.	.	.	0	.	100	.	0	0	0	.	.	.	.	.	.	0	0	0	0	0	0	0	0	0
172	GCF017838235	31	.	.	.	.	.	.	.	.	.	.	100	.	.	.	.	100	.	.	.	.	.	100	.	100	.	0	.	.	.	0	0	0	.	.	.	.	.	.	100	0	0	0	0	0	0	0	0
173	GCF021460825	28	.	.	.	.	100	.	.	.	.	.	.	.	.	100	.	.	.	.	100	.	.	.	.	.	.	0	.	.	.	0	0	0	.	.	.	.	.	100	0	0	0	0	0	0	0	0	0
174	GCF025245685	20	.	.	.	.	.	.	.	.	.	.	.	.	.	.	.	.	.	.	.	.	.	.	.	100	.	0	.	.	.	0	0	0	.	.	.	.	.	.	0	0	0	0	0	0	0	0	0
175	GCF025245705	21	.	.	.	.	.	.	.	.	.	.	.	.	.	.	.	.	.	.	.	.	.	.	.	100	.	0	.	.	.	0	0	0	.	.	.	.	.	.	0	0	0	0	0	0	0	0	0
176	GCF025245735	21	.	.	.	.	.	.	.	.	.	.	.	.	.	.	.	.	.	.	.	.	.	.	.	100	.	0	.	.	.	0	0	0	.	.	.	.	.	.	0	0	0	0	0	0	0	0	0
177	GCF025246185	21	.	.	.	.	.	.	.	.	.	.	.	.	.	.	.	.	.	.	.	.	.	.	.	100	.	0	.	.	.	0	0	0	.	.	.	.	.	.	0	0	0	0	0	0	0	0	0
178	GCF025246195	21	.	.	.	.	.	.	.	.	.	.	.	.	.	.	.	.	.	.	.	.	.	.	.	100	.	0	.	.	.	0	0	0	.	.	.	.	.	.	0	0	0	0	0	0	0	0	0
179	GCF025246225	20	.	.	.	.	.	.	.	.	.	.	.	.	.	.	.	.	.	.	.	.	.	.	.	100	.	0	.	.	.	0	0	0	.	.	.	.	.	.	0	0	0	0	0	0	0	0	0
180	GCF030055655	26	.	.	.	.	100	.	.	.	.	.	100	.	.	100	.	100	.	100	100	.	.	.	.	.	.	0	100	.	.	100	0	0	.	.	.	.	.	.	0	0	0	0	0	0	0	0	0
181	GCF030055705	16	.	.	.	.	.	.	.	.	.	.	.	.	.	.	.	.	.	.	.	.	.	.	.	100	.	0	.	.	.	0	0	0	.	.	.	.	.	.	0	0	0	0	0	0	0	0	0
182	GCF030055935	22	.	.	.	.	.	.	.	.	.	.	100	.	.	100	100	.	.	.	100	.	.	.	.	.	.	0	.	.	.	0	0	0	.	.	.	.	.	.	0	0	0	0	0	0	0	0	0
183	GCF030056075	18	.	.	.	.	.	.	.	.	.	.	100	.	.	.	.	.	.	.	.	.	.	.	.	.	.	0	.	.	100	0	0	0	.	.	.	.	.	.	0	0	0	100	0	0	0	0	0
184	GCF030056115	20	.	.	.	.	.	.	.	.	.	.	.	.	.	.	.	.	.	.	.	.	.	.	100	.	.	0	.	.	.	0	0	0	.	.	.	.	.	.	0	0	0	0	0	0	100	0	0
185	GCF030056275	23	.	.	.	.	.	.	.	.	.	.	100	.	.	.	.	.	.	.	.	.	.	.	.	.	.	0	100	.	.	0	0	0	.	.	.	.	.	.	0	0	0	0	0	0	0	0	0
186	GCF030056355	28	.	.	.	.	100	.	.	.	.	.	.	.	.	100	.	.	.	.	100	.	.	.	.	.	.	0	.	.	.	0	0	0	100	.	.	.	.	.	0	0	0	0	0	0	0	0	0
187	GCF030056375	26	.	.	.	.	100	.	.	.	.	.	94.76	.	.	100	.	100	.	100	100	.	.	.	.	.	.	0	100	.	.	100	0	0	.	.	.	.	.	.	0	0	0	0	0	0	0	0	0
188	GCF033034015	36	.	.	.	.	.	.	100	.	.	.	.	82.30	82.30	100	100	.	.	.	86.62	100	.	.	.	.	.	0	.	.	.	0	0	0	.	.	.	.	.	100	0	0	0	0	0	0	0	0	0
189	GCF033345455	19	.	.	.	.	.	.	.	.	.	.	.	.	.	.	.	.	.	.	.	.	.	.	.	.	.	0	.	.	.	0	0	0	.	.	.	.	.	100	0	0	0	0	0	0	0	0	0
[truncated: 118 more columns]
