# Supplementary material for: Comprehensive molecular epidemiology of Acinetobacter baumannii from diverse sources in Nigeria
Source: BMC Microbiol. 2025 Mar 31;25:178. doi: 10.1186/s12866-025-03917-5 (PMC11956268; doi:10.1186/s12866-025-03917-5)
Supplement: Supplementary file 6 — Supplementary Material 6: table 6. The Distribution of Virulence Genes, their Phenotypes in the Eligible A. baumannii Whole Genome Sequence. This contains the raw data of virulence genes of Eligible A. baumannii Whole Genome Sequence used for Table 3 in In-silico detection of virulence genes in A. baumannii strains result, sub-section. [file 12866_2025_3917_MOESM6_ESM.xlsx]

## Sheet: Virulence Genes
Strain ID	NUM_FOUND	ACICU_RS00400	ACICU_RS00405	ACICU_RS00445	ACICU_RS00450	ACICU_RS00455.	ACICU_RS00460	ACICU_RS00465	ACICU_RS00470.	ACICU_RS00475	ACICU_RS00485	ACICU_RS00500	ACICU_RS04565	ACICU_RS04570	ACICU_RS04575	ACICU_RS04580	ACICU_RS04585	ACICU_RS04590	ACICU_RS04595	ACICU_RS04605	ACICU_RS04610	barA	barB	basA	basB	basC	basD	basF	basG	basH	basI	basJ	bauA	bauB	bauC	bauD	bauE	bauF	entE	ACICU_RS00395	cpaA	galE	galU	lpsB	lpxA	lpxB	lpxC	lpxD	lpxL
		Nutrition\Metabolic Factor																																						Immune Modulation
ERR10438845	97	100	100							.	100	100	100	100	100	100	100	99.93	100	100	100	100	100	100	100	100	100	100	100	99.86	100	100		100	100	100	100	100	99.94	99.86	100	100	99.89	100	100	100	100	100	100
ERR10782663	113	100	100	.	.	.	.	.	.	.	100	99.56	100	100	100	100	100	99.93	100	100	100	100	100	100	99.95	100	100	100	100	100	100	100	.	100	100	100	100	100	100	99.77	.	.	99.89	100	100	98.13	100	100	100
ERR10782668	63	.	.	.	.	.	.	.	.	.	.	99.56	.	.	.	.	.	.	.	.	.	.	.	.	.	.	.	.	.	99.86	100	100	.	.	.	.	.	.	.	.	100	98.43	.	100	100	100	100	100	100
ERR10782671	94	.	.	.	.	.	.	.	.	100	100	99.56	.	.	.	.	.	.	.	.	.	100	100	.	.	.	100	100	100	100	100	100	.	.	.	.	.	.	100	.	.	98.43	100	100	100	100	100	100	100
ERR10782676	92	.	.	.	.	.	.	.	.	.	99.92	99.56	100	.	.	.	.	.	.	.	100	100	100	100	99.85	100	100	100	100	100	100	100	.	100	100	100	100	100	100	.	83.05	98.43	100	100	100	100	100	100	.
ERR10782680	109	100	100	.	.	.	.	.	.	.	100	100	100	100	100	.	100	99.93	100	100	100	100	100	100	99.95	100	100	100	100	100	100	100	.	100	100	100	100	100	100	99.91	.	99.9	99.89	94.37	100	98.13	100	100	100
ERR10782688	89	100	100	.	.	.	.	.	.	.	100	99.56	100	.	.	.	.	.	.	.	100	100	100	100	100	100	100	100	100	99.86	100	100	.	100	100	100	100	100	100	99.82	.	.	99.89	100	100	100	100	100	100
ERR10782695	107	.	.	.	.	.	.	.	98.92	100	100	99.56	99.33	.	.	.	.	.	.	.	100	100	100	100	99.85	100	100	100	100	100	100	100	.	100	100	100	100	100	100	.	100	98.43	100	100	100	100	100	100	100
ERR10782717	99	.	.	.	.	.	.	.	.	.	99.92	99.56	100	100	100	100	100	99.93	100	100	100	100	100	100	99.85	100	100	100	100	100	100	100	.	100	100	100	100	100	100	.	.	98.43	100	100	100	100	100	100	100
ERR10782743	84	100	99.91	.	.	.	.	.	.	.	100	100	.	.	.	.	.	.	.	.	100	100	100	100	99.85	80.02	99.9	100	100	99.86	100	100	.	100	100	100	100	100	100	99.82	.	100	99.89	100	100	100	100	100	100
ERR10783123	90	100	100	.	.	.	.	.	.	.	100	99.56	100	.	.	.	.	.	.	.	100	100	100	100	99.85	100	100	100	100	100	100	100	.	100	100	100	100	100	100	100	.	98.43	100	100	100	100	100	100	100
ERR10783128	83	100	100	.	.	.	.	.	.	.	100	100	100	.	.	.	.	.	.	.	100	100	100	100	100	100	100	100	100	100	100	100	.	100	100	100	100	100	100	99.77	.	99.9	99.89	100	100	100	100	100	100
ERR10783132	125	100	100	.	.	100	.	.	95.68	100	100	99.49	100	100	100	100	100	.	100	100	100	100	100	.	100	100	100	100	100	99.86	100	100	.	100	100	100	100	100	100	100	.	99.31	100	99.91	100	100	100	100	100
ERR10783138	115	100	100	.	.	.	.	.	.	.	100	100	100	100	100	100	100	99.93	100	100	100	100	100	100	99.95	100	100	100	100	100	100	100	.	100	100	100	100	100	100	99.91	.	99.9	99.89	100	100	98.13	100	100	100
ERR10783144	85	100	100	.	.	.	.	.	.	100	100	99.56	.	.	.	.	.	.	.	.	.	100	100	100	99.85	100	99.9	100	100	99.86	100	100	.	100	100	100	100	100	100	100	.	98.43	100	100	100	100	100	100	100
ERR10783153	115	100	100	100	85.59	.	.	.	.	100	100	100	100	.	.	.	.	.	.	.	100	100	100	.	99.85	100	100	100	100	100	100	100	.	100	100	100	100	100	99.88	99.73	100	100	100	100	100	100	100	100	100
ERR10783156	115	100	100	.	.	.	.	.	.	.	100	100	100	100	100	100	100	99.93	100	100	100	100	100	100	99.95	100	100	100	100	100	100	100	.	100	100	100	100	100	100	99.91	.	99.9	99.89	100	100	98.13	100	100	100
ERR10783159	103	100	100	.	.	.	.	.	.	100	100	99.56	100	.	.	.	.	.	.	.	100	100	100	100	100	100	100	100	100	100	100	100	.	100	100	100	100	100	100	100	100	98.43	100	100	100	100	100	100	100
ERR10783163	93	.	.	.	.	.	.	.	.	.	99.92	99.56	100	.	.	.	.	.	.	.	100	100	100	100	99.85	100	100	100	100	100	100	100	.	100	100	100	100	100	100	.	100	98.43	100	100	100	100	100	100	100
ERR10783166	108	100	100	.	.	.	.	.	.	.	100	100	100	92.53	100	95.01	100	99.93	100	100	100	100	100	100	99.95	100	100	.	100	100	100	100	.	100	100	100	100	100	.	99.91	.	99.9	99.89	100	100	98.13	100	100	100
ERR10787957	94	.	.	.	.	.	.	.	.	100	100	99.56	.	.	.	.	.	.	.	.	.	100	100	.	.	.	100	100	100	100	100	100	.	.	.	.	.	.	100	.	.	98.43	100	100	100	100	100	100	100
ERR10787959	81	100	100	.	.	.	.	.	.	100	100	99.56	.	.	.	.	.	.	.	.	.	100	100	81.28	99.85	100	99.9	100	100	99.86	100	100	.	100	100	100	100	100	100	100	.	98.43	100	100	100	100	100	100	100
ERR10787961	88	100	99.91	.	.	.	.	.	.	.	100	100	.	.	.	.	.	.	.	.	100	100	100	100	99.85	100	100	100	100	100	100	100	.	100	100	100	100	100	100	99.82	.	100	99.89	100	100	100	100	100	100
ERR10788033	110	100	100	100	85.59	.	.	.	.	100	100	100	100	.	.	.	.	.	.	.	100	100	100	.	.	100	100	100	100	100	100	100	.	.	100	100	88.2	100	87.23	99.73	100	100	100	100	100	100	100	100	100
ERR10788115	116	100	100	.	.	.	.	.	.	100	100	99.56	100	100	100	100	100	99.93	100	100	100	100	100	100	100	100	100	100	100	100	100	100	100	100	100	100	100	100	100	100	.	98.43	100	100	100	100	100	100	100
ERR10788118	106	.	.	.	.	.	.	.	.	100	100	99.56	100	.	.	.	.	.	.	.	100	100	100	100	100	100	100	100	100	99.86	100	100	.	100	100	100	100	100	100	.	.	98.43	100	99.91	100	100	100	100	100
ERR10788121	97	100	100	.	.	.	.	.	98.8	100	100	100	100	.	.	.	.	.	.	.	100	100	100	100	100	100	100	100	100	99.86	100	100	.	100	100	100	100	100	100	100	.	100	100	100	100	100	100	100	100
ERR10794274	112	100	100	.	.	.	.	.	.	.	100	99.56	100	100	100	100	100	99.93	100	100	100	100	100	100	99.95	100	100	100	100	100	100	100	.	100	100	100	100	100	100	99.77	.	.	99.89	100	100	98.13	100	100	100
ERR10794316	104	.	.	.	.	.	.	.	98.92	100	100	99.56	99.33	.	.	.	.	.	.	.	100	100	100	100	99.85	100	100	100	100	100	100	100	.	100	100	100	100	100	100	.	100	98.43	100	100	100	100	100	100	100
ERR10794327	103	100	100	.	.	.	.	.	.	100	100	99.56	100	.	.	.	.	.	.	.	100	100	100	100	100	100	100	100	100	100	100	100	.	100	100	100	100	100	100	100	100	98.43	100	100	100	100	100	100	100
ERR10802837	116	100	100	.	.	.	.	.	.	100	100	99.56	100	100	100	100	100	99.93	100	100	100	100	100	100	100	100	100	100	100	100	100	100	100	100	100	100	100	100	100	100	.	98.43	100	100	100	100	100	100	100
ERR10805899	93	.	.	.	.	.	.	.	.	.	99.92	99.56	100	.	.	.	.	.	.	.	100	100	100	100	99.85	100	100	100	100	100	100	100	.	100	100	100	100	100	100	.	100	98.43	100	100	100	100	100	100	100
ERR10808103	90	100	100	.	.	.	.	.	.	.	100	99.56	100	.	.	.	.	.	.	.	100	100	100	100	99.85	100	100	100	100	100	100	100	.	100	100	100	100	100	100	100	.	98.43	100	100	100	100	100	100	100
ERR10808115	115	100	100	.	.	.	.	.	.	.	100	100	100	100	100	100	100	99.93	100	100	100	100	100	100	99.95	100	100	100	100	100	100	100	.	100	100	100	100	100	100	99.91	.	99.9	99.89	100	100	98.13	100	100	100
ERR10808136	89	100	100	.	.	.	.	.	.	.	100	100	.	.	.	.	.	.	.	.	100	100	100	100	99.85	100	.	100	100	99.86	100	100	.	100	100	100	100	100	100	100	.	99.9	100	100	100	100	100	100	100
ERR10809417	103	100	100	.	.	.	.	.	.	100	100	99.56	100	.	.	.	.	.	.	.	100	100	100	100	100	100	100	100	100	100	100	100	.	100	100	100	100	100	100	100	100	98.43	100	100	100	100	100	100	100
ERR10809418	115	100	100	.	.	.	.	.	.	.	100	100	100	100	100	100	100	99.93	100	100	100	100	100	100	99.95	100	100	100	100	100	100	100	.	100	100	100	100	100	100	99.91	.	99.9	99.89	100	100	98.13	100	100	100
ERR10812834	86	100	100	.	.	.	.	.	.	.	100	100	.	.	.	.	.	.	.	.	.	100	100	100	99.85	100	100	100	100	99.86	100	100	.	100	100	100	100	100	100	99.86	.	100	100	100	100	100	100	100	100
ERR10812835	92	100	100	.	.	.	.	.	.	100	100	99.27	100	.	.	.	.	.	.	.	100	100	100	100	100	100	100	100	100	100	100	100	.	100	100	100	100	100	100	100	.	98.43	100	100	100	100	100	100	100
ERR10812836	115	100	100	.	.	.	.	.	.	.	100	100	100	100	100	100	100	99.93	100	100	100	100	100	100	100	100	.	100	100	100	100	100	100	100	100	100	100	100	100	99.86	.	100	99.89	100	100	100	100	100	100
ERR10812837	117	100	100	.	.	.	.	.	.	.	100	100	100	100	100	100	100	99.93	100	100	100	100	100	100	100	100	100	100	100	100	100	100	100	100	100	100	100	100	100	99.86	.	100	99.89	100	100	100	100	100	100
ERR10812838	94	100	100	.	.	.	.	.	.	.	100	100	100	100	100	.	100	99.93	100	100	100	100	100	100	100	100	100	100	100	99.86	100	100	.	100	100	100	100	100	99.94	99.86	100	100	100	100	100	100	100	100	100
ERR10812839	97	100	100	.	.	.	.	.	.	.	100	100	100	100	100	100	100	99.93	100	100	100	100	100	100	100	.	100	100	100	99.86	100	100	.	100	100	100	100	100	99.94	99.86	100	100	100	100	100	100	100	100	100
ERR10812840	107	.	.	.	.	.	.	.	98.92	100	100	99.56	99.33	.	.	.	.	.	.	.	100	100	100	100	99.85	100	100	100	100	100	100	100	.	100	100	100	100	100	100	.	100	98.43	100	100	100	100	100	100	100
ERR10812841	100	.	.	.	.	.	.	.	.	.	99.92	99.56	100	100	100	100	100	99.93	100	100	100	100	100	100	99.85	100	100	100	100	100	100	100	.	100	100	100	100	100	100	.	.	98.43	100	100	100	100	100	100	100
ERR10812867	112	.	.	.	.	.	.	.	.	.	99.92	99.56	100	100	100	100	100	99.93	100	100	100	100	100	100	100	100	100	100	100	100	100	100	.	100	100	100	100	100	100	.	100	98.43	100	100	100	100	100	100	100
ERR10812868	103	100	100	.	.	.	.	.	.	100	100	99.56	100	.	.	.	.	.	.	.	100	100	100	100	100	100	100	100	100	100	100	100	.	100	100	100	100	100	100	100	100	98.43	100	100	100	100	100	100	100
ERR10812869	83	100	100	.	.	.	.	.	.	.	100	100	100	.	.	.	.	.	.	.	100	100	100	100	100	100	100	100	100	100	100	100	.	100	100	100	100	100	100	99.77	.	99.9	99.89	100	100	100	100	100	100
ERR10812870	91	100	100	.	.	.	.	.	.	.	99.92	99.56	100	.	.	.	.	.	.	.	100	100	100	100	99.95	100	99.9	100	100	100	100	100	.	100	100	100	100	100	100	100	.	.	.	100	100	100	100	100	100
ERR10812871	90	100	100	.	.	.	.	.	.	.	100	99.56	100	.	.	.	.	.	.	.	100	100	100	100	99.85	100	100	100	100	100	100	100	.	100	100	100	100	100	100	100	.	98.43	100	100	100	100	100	100	100
ERR10812873	124	100	100	.	.	.	.	.	.	100	100	100	100	100	100	100	100	99.93	100	100	100	100	100	100	100	100	100	100	100	99.86	100	100	.	100	100	100	100	100	100	99.95	.	100	100	99.91	100	100	100	100	100
ERR10820997	81	100	100	.	.	.	.	.	.	.	100	100	100	.	.	.	.	.	.	.	100	.	100	100	100	100	100	100	100	100	100	100	.	100	100	100	100	100	100	99.77	.	99.9	99.89	100	100	100	100	100	100
ERR10852925	98	100	100	.	.	.	.	.	.	100	100	99.56	100	.	.	.	.	.	.	.	100	100	100	100	100	100	100	100	100	.	100	100	.	100	100	100	100	100	.	100	100	98.43	100	100	100	100	100	100	100
ERR10852926	63	.	.	.	.	.	.	.	.	.	.	99.56	.	.	.	.	.	.	.	.	.	.	.	.	.	.	.	.	.	99.86	100	100	.	.	.	.	.	.	.	.	100	98.43	.	100	100	100	100	100	100
ERR10852929	111	.	.	.	.	.	.	.	.	.	99.92	99.56	100	100	100	100	100	99.93	100	100	100	100	100	100	100	100	100	100	100	100	100	100	.	100	100	100	100	100	100	.	.	98.43	100	100	100	100	100	100	100
ERR10852931	94	.	.	.	.	.	.	.	.	100	100	99.56	.	.	.	.	.	.	.	.	.	100	100	.	.	.	100	100	100	100	100	100	.	.	.	.	.	.	100	.	.	98.43	100	100	100	100	100	100	100
ERR10852932	99	100	100	.	.	.	.	.	.	.	100	100	100	100	100	100	100	99.93	100	100	100	100	100	100	100	100	100	100	100	99.86	100	100	.	100	100	100	100	100	99.94	99.86	100	100	100	100	100	100	100	100	100
ERR10852936	80	100	99.91	.	.	.	.	.	.	.	100	100	100	.	.	.	.	.	.	.	100	100	100	100	99.8	100	99.9	100	100	99.86	100	100	.	100	.	.	.	100	100	99.82	.	100	99.89	100	100	100	100	100	100
ERR10852938	116	100	100	.	.	.	.	.	.	.	100	.	100	100	100	100	100	99.93	100	100	100	100	100	100	100	100	100	100	100	100	100	100	100	100	100	100	100	100	100	99.86	.	100	99.89	100	100	100	100	100	100
ERR10852993	99	100	100	.	.	.	.	.	.	.	100	100	100	100	100	100	100	99.93	100	100	100	100	100	100	100	100	100	100	100	99.86	100	100	.	100	100	100	100	100	99.94	99.86	100	100	100	100	100	100	100	100	100
ERR10852995	99	100	100	.	.	.	.	.	.	.	100	100	100	100	100	100	100	99.93	100	100	100	100	100	100	100	100	100	100	100	99.86	100	100	.	100	100	100	100	100	99.94	99.86	100	100	100	100	100	100	100	100	100
ERR10852996	115	100	100	.	.	.	.	.	.	.	100	100	100	100	100	100	100	99.93	100	100	100	100	100	100	99.95	100	100	100	100	100	100	100	.	100	100	100	100	100	100	99.91	.	99.9	99.89	100	100	98.13	100	100	100
ERR10853648	93	100	100	.	87.94	.	.	.	100	100	100	99.56	.	.	.	.	.	.	.	.	100	100	100	100	99.85	100	99.9	100	100	99.86	100	100	.	100	100	100	100	100	100	99.95	.	99.31	100	100	100	100	100	100	100
ERR10854234	90	100	99.82	.	.	.	.	.	.	.	100	100	.	.	.	.	.	.	.	.	.	100	100	100	100	100	100	100	100	100	100	100	.	100	100	.	100	100	100	99.82	.	100	99.89	100	100	100	100	100	100
ERR10854472	84	100	99.91	.	.	.	.	.	.	.	100	100	.	.	.	.	.	.	.	.	100	100	100	100	99.85	80.02	99.9	100	100	99.86	100	100	.	100	100	100	100	100	100	99.82	.	100	99.89	100	100	100	100	100	100
ERR10854473	90	100	100	.	.	.	.	.	.	.	100	99.56	100	.	.	.	.	.	.	.	100	100	100	100	99.85	100	100	100	100	100	100	100	.	100	100	100	100	100	100	100	.	98.43	100	100	100	100	100	100	100
ERR10854474	90	100	100	.	.	.	.	.	.	.	100	99.56	100	.	.	.	.	.	.	.	100	100	100	100	99.85	100	100	100	100	100	100	100	.	100	100	100	100	100	100	100	.	98.43	100	100	100	100	100	100	100
ERR10854475	90	100	100	.	.	.	.	.	.	.	100	99.56	100	.	.	.	.	.	.	.	100	100	100	100	99.85	100	100	100	100	100	100	100	.	100	100	100	100	100	100	100	.	98.43	100	100	100	100	100	100	100
ERR10854476	112	100	100	100	100	100	100	100	100	100	100	100	100	.	.	.	.	.	.	.	100	100	100	100	100	100	100	100	100	100	100	100	.	100	100	100	100	100	100	100	100	100	100	100	100	100	100	100	100
ERR10854480	93	100	100	100	100	98.78	.	.	.	100	100	99.56	100	.	.	.	.	.	.	.	100	100	100	100	99.8	100	99.9	100	100	99.86	.	99.91	.	100	.	.	.	100	100	100	.	98.43	100	100	100	100	100	100	100
ERR10854483	103	100	100	.	.	.	.	.	.	100	100	99.56	100	.	.	.	.	.	.	.	100	100	100	100	100	100	100	100	100	100	100	100	.	100	100	100	100	100	100	100	100	98.43	100	100	100	100	100	100	100
ERR10854484	103	100	100	.	.	.	.	.	.	100	100	99.56	100	.	.	.	.	.	.	.	100	100	100	100	100	100	100	100	100	100	100	100	.	100	100	100	100	100	100	100	100	98.43	100	100	100	100	100	100	100
ERR4783172	83	100	100	.	.	.	.	.	.	.	100	100	100	.	.	.	.	.	.	.	100	100	100	100	100	100	100	100	100	100	100	100	.	100	100	100	100	100	100	99.77	.	99.9	99.89	100	100	100	100	100	100
ERR4783180	106	100	100	.	.	.	.	.	.	.	100	100	100	.	.	.	.	.	.	.	100	100	100	100	100	100	100	100	100	100	100	100	.	100	100	100	100	100	100	100	.	100	100	100	100	100	100	100	100
ERR4783186	100	100	100	.	.	.	.	.	.	100	100	100	100	.	.	.	.	.	.	.	100	100	100	100	99.85	100	100	100	100	100	100	100	.	100	100	100	100	100	99.88	100	100	100	100	100	100	100	100	100	100
ERR4783188	109	100	100	.	.	.	.	.	.	.	100	100	100	.	.	.	.	.	.	.	100	100	100	100	100	100	100	100	100	100	100	100	100	100	100	100	100	100	100	99.91	.	99.9	99.89	100	100	100	100	100	100
ERR4783194	109	100	100	.	.	.	.	.	.	.	100	100	100	.	.	.	.	.	.	.	100	100	100	100	100	100	100	100	100	100	100	100	100	100	100	100	100	100	100	99.91	.	99.9	99.89	100	100	100	100	100	100
ERR4783195	126	100	100	.	.	100	.	.	95.68	100	100	99.49	100	100	100	100	100	99.93	100	100	100	100	100	100	100	100	100	100	100	99.86	100	100	.	100	100	100	100	100	100	100	.	99.31	100	99.91	100	100	100	100	100
ERR4783200	109	100	100	.	.	.	.	.	.	.	100	100	100	.	.	.	.	.	.	.	100	100	100	100	100	100	100	100	100	100	100	100	100	100	100	100	100	100	100	99.91	.	99.9	99.89	100	100	100	100	100	100
ERR4783203	102	100	100	.	.	.	.	.	.	.	100	100	100	.	.	.	.	.	.	.	100	100	100	100	99.85	100	100	100	100	99.86	100	100	.	100	100	100	100	100	100	99.86	.	100	100	100	100	100	100	100	100
ERR4783208	109	100	100	.	.	.	.	.	.	.	100	100	100	.	.	.	.	.	.	.	100	100	100	100	100	100	100	100	100	100	100	100	100	100	100	100	100	100	100	99.91	.	99.9	99.89	100	100	100	100	100	100
ERR4783214	100	100	100	.	.	.	.	.	.	100	100	100	100	.	.	.	.	.	.	.	100	100	100	100	99.85	100	100	100	100	100	100	100	.	100	100	100	100	100	99.88	100	100	100	100	100	100	100	100	100	100
ERR4783222	114	98.83	100	.	.	.	.	.	.	.	100	100	100	100	100	100	100	99.93	100	100	100	100	100	100	99.95	100	100	100	100	100	100	100	.	100	100	100	100	100	100	99.91	.	98.43;100.00	99.89	100	100	98.13	100	100	100
ERR4783223	100	100	100	.	.	.	.	.	.	100	100	100	100	.	.	.	.	.	.	.	100	100	100	100	99.85	100	100	100	100	100	100	100	.	100	100	100	100	100	99.88	100	100	100	100	100	100	100	100	100	100
ERR4783228	109	100	100	.	.	.	.	.	.	.	100	100	100	.	.	.	.	.	.	.	100	100	100	100	100	100	100	100	100	100	100	100	100	100	100	100	100	100	100	99.91	.	99.9	99.89	100	100	100	100	100	100
ERR4783231	98	100	100	.	.	.	.	.	.	100	100	100	100	.	.	.	.	.	.	.	100	100	100	100	99.85	100	100	100	100	100	100	100	.	100	100	100	100	100	99.88	100	100	100	100	100	100	100	100	100	100
ERR4783244	109	100	100	.	.	.	.	.	.	.	100	100	100	.	.	.	.	.	.	.	100	100	100	100	100	100	100	100	100	100	100	100	100	100	100	100	100	100	100	99.91	.	99.9	99.89	100	100	100	100	100	100
ERR4783250	113	100	100	.	.	.	.	.	.	.	100	99.56	100	100	100	100	100	99.93	100	100	100	100	100	100	99.95	100	100	100	100	100	100	100	.	100	100	100	100	100	100	99.77	.	.	99.89	100	100	98.13	100	100	100
ERR4783252	115	.	.	.	.	.	.	.	98.92	100	100	99.56	100	100	100	100	100	99.93	100	100	100	100	100	100	99.85	100	100	100	100	100	100	100	.	100	100	100	100	100	99.94	.	100	98.43	100	100	100	100	100	100	100
ERR4783258	109	100	100	.	.	.	.	.	.	.	100	100	100	.	.	.	.	.	.	.	100	100	100	100	100	100	100	100	100	100	100	100	100	100	100	100	100	100	100	99.91	.	99.9	99.89	100	100	100	100	100	100
ERR4783259	109	100	100	.	.	.	.	.	.	.	100	100	100	.	.	.	.	.	.	.	100	100	100	100	100	100	100	100	100	100	100	100	100	100	100	100	100	100	100	99.91	.	99.9	99.89	100	100	100	100	100	100
ERR4783264	115	.	.	.	.	.	.	.	98.92	100	100	99.56	100	100	100	100	100	99.93	100	100	100	100	100	100	99.85	100	100	100	100	100	100	100	.	100	100	100	100	100	99.94	.	100	98.43	100	100	100	100	100	100	100
ERR4783387	102	.	.	.	.	.	.	.	98.8	100	100	99.56	100	100	100	100	100	99.93	100	100	100	100	100	100	99.85	100	100	100	100	100	100	100	.	100	100	100	100	100	100	.	.	98.43	100	100	100	100	100	100	100
ERR4783391	100	100	100	.	.	.	.	.	.	100	100	100	100	.	.	.	.	.	.	.	100	100	100	100	99.85	100	100	100	100	100	100	100	.	100	100	100	100	100	99.88	100	100	100	100	100	100	100	100	100	100
ERR4783401	109	100	100	.	.	.	.	.	.	.	100	100	100	.	.	.	.	.	.	.	100	100	100	100	100	100	100	100	100	100	100	100	100	100	100	100	100	100	100	99.91	.	99.9	99.89	100	100	100	100	100	100
ERR4783419	100	100	100	.	.	.	.	.	.	100	100	100	100	.	.	.	.	.	.	.	100	100	100	100	99.85	100	100	100	100	100	100	100	.	100	100	100	100	100	99.88	100	100	100	100	100	100	100	100	100	100
ERR4783518	100	100	100	.	.	.	.	.	.	100	100	100	100	.	.	.	.	.	.	.	100	100	100	100	99.85	100	100	100	100	100	100	100	.	100	100	100	100	100	99.88	100	100	100	100	100	100	100	100	100	100
ERR4919991	100	100	100	.	.	.	.	.	.	100	100	100	100	.	.	.	.	.	.	.	100	100	100	100	99.85	100	100	100	100	100	100	100	.	100	100	100	100	100	99.88	100	100	100	100	100	100	100	100	100	100
ERR4919992	109	100	99.82	.	.	.	.	.	.	.	100	100	100	.	.	.	.	.	.	.	100	100	100	100	100	100	100	100	100	100	.	100	100	100	100	100	100	100	100	99.82	.	99.9	99.89	100	100	100	100	100	100
ERR4919993	108	100	100	.	.	.	.	.	.	.	100	100	100	100	100	100	100	99.93	100	100	100	100	100	100	100	100	100	100	100	99.86	91.8	100	.	100	100	100	100	100	99.94	99.86	100	100	99.89	100	100	100	100	100	100
ERR6938061	118	100	100	.	.	.	.	.	.	.	100	100	100	100	100	100	100	99.93	100	100	100	100	100	100	100	100	100	100	100	100	100	100	100	100	100	100	100	100	100	99.86	.	100	99.89	100	100	100	100	100	100
ERR6938074	85	.	.	.	.	.	.	.	.	.	99.92	99.56	.	.	.	.	.	.	.	.	.	100	100	100	99.85	100	100	100	100	99.86	100	100	.	100	100	100	100	100	100	.	.	.	100	100	100	100	100	100	100
ERR6938077	115	100	100	.	.	.	.	.	.	.	100	100	100	100	100	100	100	99.93	100	100	100	100	100	100	99.95	100	100	100	100	100	100	100	.	100	100	100	100	100	100	99.91	.	99.9	99.89	100	100	98.13	100	100	100
ERR6938084	94	.	.	.	.	.	.	.	.	.	99.92	99.56	100	.	.	.	.	.	.	.	100	100	100	100	100	100	100	100	100	100	100	100	.	100	100	100	100	100	99.94	.	100	98.43	100	100	100	100	100	100	100
ERR6938087	101	.	.	.	.	.	.	.	.	.	99.92	99.56	100	100	100	100	100	99.93	100	100	100	100	100	100	99.85	100	100	100	100	100	100	100	.	100	100	100	100	100	100	.	.	98.43	100	100	100	100	100	100	100
ERR6938090	118	100	100	.	.	.	.	.	.	.	100	100	100	100	100	100	100	99.93	100	100	100	100	100	100	100	100	100	100	100	100	100	100	100	100	100	100	100	100	100	99.86	.	100	99.89	100	100	100	100	100	100
ERR6938093	85	.	.	.	.	.	.	.	.	.	99.92	99.56	.	.	.	.	.	.	.	.	.	100	100	100	99.85	100	100	100	100	99.86	100	100	.	100	100	100	100	100	100	.	.	.	100	100	100	100	100	100	100
ERR6938096	115	100	100	.	.	.	.	.	.	100	100	100	100	.	.	.	.	.	.	.	100	100	100	100	100	100	100	100	100	100	100	100	.	100	100	100	100	100	100	100	100	99.9	100	100	100	100	100	100	100
ERR6938099	94	.	.	.	.	.	.	.	.	100	100	99.56	100	.	.	.	.	.	.	.	100	100	100	100	100	100	100	100	100	100	100	100	100	100	100	100	100	100	100	.	.	98.43	100	100	100	100	100	100	100
ERR6938111	115	100	100	.	.	.	.	.	.	.	100	100	100	100	100	100	100	99.93	100	100	100	100	100	100	99.95	100	100	100	100	100	100	100	.	100	100	100	100	100	100	99.91	.	99.9	99.89	100	100	98.13	100	100	100
ERR6938114	117	100	100	.	.	.	.	.	.	.	100	100	100	100	100	100	100	99.93	100	100	100	100	100	100	100	100	100	100	100	100	100	100	100	100	100	100	100	100	100	99.86	.	100	99.89	100	100	100	100	100	100
ERR6938153	80	100	100	.	.	.	.	.	.	.	99.92	99.56	100	.	.	.	.	.	.	.	100	100	100	100	99.8	100	99.9	.	100	99.86	.	100	.	100	.	.	.	100	100	99.86	.	.	.	100	100	100	100	100	100
ERR6938409	99	100	100	.	.	.	.	.	.	100	100	100	100	.	.	.	.	.	.	.	100	100	100	100	99.85	100	100	100	100	100	100	100	.	100	100	100	100	100	99.88	100	100	100	100	100	100	100	100	100	100
ERR6938479	91	100	100	.	.	.	.	.	.	.	100	100	100	.	.	.	.	.	.	.	100	100	100	100	99.85	100	100	100	100	99.86	100	100	.	100	100	100	100	100	100	100	.	99.9	100	100	100	100	100	100	100
ERR6938729	115	.	.	.	.	.	.	.	98.92	100	100	99.56	100	100	100	100	100	99.93	100	100	100	100	100	100	99.85	100	100	100	100	100	100	100	.	100	100	100	100	100	99.94	.	100	98.43	100	100	100	100	100	100	100
ERR6938731	115	.	.	.	.	.	.	.	98.92	100	100	99.56	100	100	100	100	100	99.93	100	100	100	100	100	100	99.85	100	100	100	100	100	100	100	.	100	100	100	100	100	99.94	.	100	98.43	100	100	100	100	100	100	100
ERR6938732	115	.	.	.	.	.	.	.	98.92	100	100	99.56	100	100	100	100	100	99.93	100	100	100	100	100	100	99.85	100	100	100	100	100	100	100	.	100	100	100	100	100	99.94	.	100	98.43	100	100	100	100	100	100	100
ERR6938733	99	100	100	.	.	.	.	.	.	100	100	100	100	.	.	.	.	.	.	.	100	100	100	100	99.85	100	100	100	100	100	100	100	.	100	100	100	100	100	99.88	100	100	100	100	100	100	100	100	100	100
ERR6938734	99	100	100	.	.	.	.	.	.	.	100	100	100	100	100	100	100	99.93	100	100	100	100	100	100	100	100	100	100	100	99.86	100	100	.	100	100	100	100	100	99.94	99.86	100	100	100	100	100	100	100	100	100
ERR6938735	99	100	100	.	.	.	.	.	.	.	100	100	100	100	100	100	100	99.93	100	100	100	100	100	100	100	100	100	100	100	99.86	100	100	.	100	100	100	100	100	99.94	99.86	100	100	100	100	100	100	100	100	100
ERR6938736	99	100	100	.	.	.	.	.	.	.	100	100	100	100	100	100	100	99.93	100	100	100	100	100	100	100	100	100	100	100	99.86	100	100	.	100	100	100	100	100	99.94	99.86	100	100	100	100	100	100	100	100	100
ERR6938739	94	.	.	.	.	.	.	.	.	.	99.92	99.56	100	.	.	.	.	.	.	.	100	100	100	100	100	100	100	100	100	100	100	100	.	100	100	100	100	100	99.94	.	100	98.43	100	100	100	100	100	100	100
ERR6938740	94	.	.	.	.	.	.	.	.	.	99.92	99.56	100	.	.	.	.	.	.	.	100	100	100	100	100	100	100	100	100	100	100	100	.	100	100	100	100	100	99.94	.	100	98.43	100	100	100	100	100	100	100
ERR6938741	99	100	100	.	.	.	.	.	.	.	100	100	100	.	.	.	.	.	.	.	100	100	100	100	99.85	100	100	100	100	99.86	100	100	.	100	100	100	100	100	100	99.86	.	99.9	100	100	100	100	100	100	100
ERR6938743	99	100	100	.	.	.	.	.	.	.	100	100	100	.	.	.	.	.	.	.	100	100	100	100	99.85	100	100	100	100	99.86	100	100	.	100	100	100	100	100	100	99.86	.	99.9	100	100	100	100	100	100	100
ERR6938745	98	100	100	.	.	.	.	.	.	.	100	99.56	100	.	.	.	.	.	.	.	100	100	100	100	99.85	100	100	100	100	100	100	100	.	100	100	100	100	100	99.88	99.77	100	.	99.89	100	100	100	100	100	100
ERR6938749	98	100	100	.	.	.	.	.	.	.	100	99.56	100	.	.	.	.	.	.	.	100	100	100	100	99.85	100	100	100	100	100	100	100	.	100	100	100	100	100	99.88	99.77	100	.	99.89	100	100	100	100	100	100
ERR6938913	85	.	.	.	.	.	.	.	98.8	100	100	99.56	.	.	.	.	.	.	.	.	.	100	100	100	99.85	100	.	100	100	99.86	100	100	.	100	100	100	100	100	99.94	.	.	98.43	100	100	100	100	100	100	100
ERR6938928	107	100	100	.	.	.	.	.	.	.	100	99.56	100	100	100	100	100	99.93	100	100	100	100	100	100	99.95	100	100	100	100	100	100	100	.	100	100	100	100	100	100	99.77	.	.	99.89	100	100	98.13	100	100	100
ERR6938929	107	100	100	.	.	.	.	.	.	.	100	99.56	100	100	100	100	100	99.93	100	100	100	100	100	100	99.95	100	100	100	100	100	100	100	.	100	100	100	100	100	100	99.77	.	.	99.89	100	100	98.13	100	100	100
ERR6938931	104	100	100	.	.	.	.	.	.	.	100	99.56	100	.	.	.	.	.	.	.	100	100	100	100	99.95	100	100	100	100	100	100	100	.	100	100	100	100	100	100	99.77	.	.	99.89	100	100	98.13	100	100	100
ERR7226254	105	.	.	.	.	.	.	.	98.8	100	100	99.56	100	.	.	.	.	.	.	.	100	100	100	100	100	100	100	100	100	99.86	100	100	.	100	100	100	100	100	100	.	.	98.43	100	100	100	100	100	100	100
ERR7226293	102	100	100	.	.	.	.	.	.	100	100	100	.	.	.	.	.	.	.	.	.	100	100	100	100	100	100	100	100	100	100	100	.	100	100	100	100	100	100	99.95	.	100	100	100	100	100	100	100	100
ERR7226295	88	.	.	.	.	.	.	.	.	98.39	100	99.56	.	.	.	.	.	.	.	.	.	100	100	100	99.85	100	100	100	100	99.86	100	100	.	100	100	100	100	100	100	.	.	98.43	100	100	100	100	100	100	100
ERR7226371	110	100	100	.	.	.	.	.	.	.	100	100	100	.	.	.	.	.	.	.	100	100	100	100	100	100	100	100	100	100	100	100	100	100	100	100	100	100	100	99.68	.	99.9	100	100	100	100	100	100	100
ERR7226554	113	100	100	.	.	.	.	.	.	.	100	99.56	100	100	100	100	100	99.93	100	100	100	100	100	100	99.95	100	100	100	100	100	100	100	.	100	100	100	100	100	100	99.77	.	.	99.89	100	100	98.13	100	100	100
ERR7226556	113	100	100	.	.	.	.	.	.	.	100	99.56	100	100	100	100	100	99.93	100	100	100	100	100	100	99.95	100	100	100	100	100	100	100	.	100	100	100	100	100	100	99.77	.	.	99.89	100	100	98.13	100	100	100
ERR7226586	126	100	100	.	.	100	.	.	95.68	100	100	99.49	100	100	100	100	100	99.93	100	100	100	100	100	100	100	100	100	100	100	99.86	100	100	.	100	100	100	100	100	100	100	.	99.31	100	99.91	100	100	100	100	100
ERR7226588	85	.	.	.	.	.	.	.	.	.	100	99.56	.	.	.	.	.	.	.	.	.	100	100	100	99.85	100	100	100	100	100	100	100	.	100	100	100	100	100	100	.	.	98.43	100	100	100	100	100	100	100
ERR7226590	110	100	100	.	.	.	.	.	.	.	100	100	100	.	.	.	.	.	.	.	100	100	100	100	100	100	100	100	100	100	100	100	100	100	100	100	100	100	100	99.68	.	99.9	100	100	100	100	100	100	100
ERR7226592	110	100	100	.	.	.	.	.	.	.	100	100	100	.	.	.	.	.	.	.	100	100	100	100	100	100	100	100	100	100	100	100	100	100	100	100	100	100	100	99.68	.	99.9	100	100	100	100	100	100	100
ERR7226594	110	100	100	.	.	.	.	.	.	.	100	100	100	.	.	.	.	.	.	.	100	100	100	100	100	100	100	100	100	100	100	100	100	100	100	100	100	100	100	99.68	.	99.9	100	100	100	100	100	100	100
ERR7226612	108	100	100	.	.	.	.	.	.	.	100	100	100	.	.	.	.	.	.	.	100	100	100	100	100	100	100	100	100	100	100	100	100	100	100	100	100	100	100	99.68	.	100	100	100	100	100	100	100	100
ERR7226614	106	.	.	.	.	.	.	.	.	.	100	99.56	100	.	.	.	.	.	.	.	100	100	100	100	99.95	100	100	100	100	99.86	100	100	100	100	100	100	100	100	100	.	.	98.43	100	100	100	98.13	100	100	100
ERR7226616	115	.	.	.	.	.	.	.	98.92	100	100	99.56	100	100	100	100	100	99.93	100	100	100	100	100	100	99.85	100	100	100	100	100	100	100	.	100	100	100	100	100	99.94	.	100	98.43	100	100	100	100	100	100	100
ERR7226618	108	100	100	.	.	.	.	.	.	100	100	100	100	.	.	.	.	.	.	.	100	100	100	100	99.85	100	100	100	100	99.86	100	100	.	100	100	100	100	100	100	100	.	100	100	100	100	100	100	100	100
ERR7226620	126	100	100	.	.	100	.	.	95.68	100	100	99.49	100	100	100	100	100	99.93	100	100	100	100	100	100	100	100	100	100	100	99.86	100	100	.	100	100	100	100	100	100	100	.	99.31	100	99.91	100	100	100	100	100
ERR7226622	126	100	100	.	.	100	.	.	95.68	100	100	99.49	100	100	100	100	100	99.93	100	100	100	100	100	100	100	100	100	100	100	99.86	100	100	.	100	100	100	100	100	100	100	.	99.31	100	99.91	100	100	100	100	100
ERR7226626	101	.	.	.	.	.	.	.	.	.	99.92	99.56	100	100	100	100	100	99.93	100	100	100	100	100	100	99.85	100	100	100	100	100	100	100	.	100	100	100	100	100	100	.	.	98.43	100	100	100	100	100	100	100
ERR7226644	95	.	.	.	.	.	.	.	.	.	100	99.56	100	.	.	.	.	.	.	.	100	100	100	100	100	100	99.9	100	100	99.86	100	100	.	100	100	100	100	100	100	.	100	.	100	100	100	100	100	100	100
ERR7226646	100	.	.	.	.	.	.	.	.	.	100	99.56	100	100	100	100	100	99.93	100	100	100	100	100	100	99.85	100	100	100	100	100	100	100	.	100	100	100	100	100	100	.	.	98.43	100	100	100	100	100	100	100
ERR7226648	111	100	100	.	.	.	.	.	.	100	100	99.56	100	.	.	.	.	.	.	.	100	100	100	100	100	100	100	100	100	100	100	100	.	100	100	100	100	100	100	100	.	100	100	100	100	100	100	100	100
ERR7226650	86	.	.	.	.	.	.	.	.	.	100	99.56	.	.	.	.	.	.	.	.	100	100	100	100	100	100	100	100	100	100	100	100	.	100	100	100	100	100	100	.	95.62	98.43	100	100	100	100	100	100	100
ERR7226654	101	.	.	.	.	.	.	.	.	.	99.92	99.56	100	100	100	100	100	99.93	100	100	100	100	100	100	99.85	100	100	100	100	100	100	100	.	100	100	100	100	100	100	.	.	98.43	100	100	100	100	100	100	100
ERR7226656	101	100	100	.	.	.	.	.	.	100	100	100	.	.	.	.	.	.	.	.	.	100	100	100	100	100	100	100	100	100	100	100	.	100	100	100	100	100	100	99.95	.	100	100	100	100	100	100	100	100
ERR7226658	101	100	100	.	.	.	.	.	.	100	100	100	.	.	.	.	.	.	.	.	.	100	100	100	100	100	100	100	100	100	100	100	.	100	100	100	100	100	100	99.95	.	100	100	100	100	100	100	100	100
ERR7226676	98	100	100	.	.	.	.	.	.	.	100	99.56	100	.	.	.	.	.	.	.	100	100	100	100	99.85	100	100	100	100	100	100	100	.	100	100	100	100	100	99.88	99.77	100	.	99.89	100	100	100	100	100	100
ERR7226678	102	100	100	.	.	.	.	.	.	100	100	100	.	.	.	.	.	.	.	.	.	100	100	100	100	100	100	100	100	100	100	100	.	100	100	100	100	100	100	99.95	.	100	100	100	100	100	100	100	100
ERR7226680	115	100	100	.	.	.	.	.	.	.	100	99.56	100	100	100	100	100	99.93	100	100	100	100	100	100	100	100	100	100	100	99.86	100	100	.	100	100	100	100	100	100	100	.	98.43	100	100	100	100	100	100	100
ERR7226682	115	100	100	.	.	.	.	.	.	.	100	99.56	100	100	100	100	100	99.93	100	100	100	100	100	100	100	100	100	100	100	99.86	100	100	.	100	100	100	100	100	100	100	.	98.43	100	100	100	100	100	100	100
ERR7226684	115	.	.	.	.	.	.	.	98.92	100	100	99.56	100	100	100	100	100	99.93	100	100	100	100	100	100	99.85	100	100	100	100	100	100	100	.	100	100	100	100	100	99.94	.	100	98.43	100	100	100	100	100	100	100
GCF017287975	109	100	100	.	.	.	.	.	.	.	100	100	100	.	.	.	.	.	.	.	100	100	100	100	100	100	100	100	100	100	100	100	100	100	100	100	100	100	100	99.91	.	99.9	99.89	100	100	100	100	100	100
GCF017292175	100	100	100	.	.	.	.	.	.	100	100	100	100	.	.	.	.	.	.	.	100	100	100	100	99.85	100	100	100	100	100	100	100	.	100	100	100	100	100	99.88	100	100	100	100	100	100	100	100	100	100
GCF017302955	109	100	100	.	.	.	.	.	.	.	100	100	100	.	.	.	.	.	.	.	100	100	100	100	100	100	100	100	100	100	100	100	100	100	100	100	100	100	100	99.91	.	99.9	99.89	100	100	100	100	100	100
GCF017581665	109	100	100	.	.	.	.	.	.	.	100	100	100	.	.	.	.	.	.	.	100	100	100	100	100	100	100	100	100	100	100	100	100	100	100	100	100	100	100	99.91	.	99.9	99.89	100	100	100	100	100	100
GCF017581825	108	100	100	.	.	.	.	.	.	100	100	100	100	.	.	.	.	.	.	.	100	100	100	100	99.85	100	100	100	100	99.86	100	100	.	100	100	100	100	100	100	100	.	100	100	100	100	100	100	100	100
GCF017582285	110	100	100	.	.	.	.	.	.	100	100	100	100	.	.	.	.	.	.	.	100	100	100	100	100	100	98.34	100	100	100	100	100	100	100	100	100	100	100	100	100	.	100	100	100	100	100	100	100	100
GCF017582345	108	100	100	.	.	.	.	.	.	100	100	100	100	.	.	.	.	.	.	.	100	100	100	100	99.85	100	100	100	100	99.86	100	100	.	100	100	100	100	100	100	100	.	100	100	100	100	100	100	100	100
GCF017582535	106	100	100	.	.	.	.	.	.	100	100	100	100	.	.	.	.	.	.	.	100	100	100	100	99.85	100	100	100	100	99.86	.	100	.	100	100	100	100	100	100	100	.	100	100	100	100	100	100	100	100
GCF017838055	109	100	100	.	.	.	.	.	.	.	100	100	100	.	.	.	.	.	.	.	100	100	100	100	100	100	100	100	100	100	100	100	100	100	100	100	100	100	100	99.91	.	99.9	99.89	100	100	100	100	100	100
GCF017838165	108	100	100	.	.	.	.	.	.	.	100	100	100	.	.	.	.	.	.	.	100	100	100	100	100	100	100	100	100	100	100	100	100	100	100	100	100	100	100	99.91	.	99.9	99.89	100	100	100	100	100	100
GCF017838235	100	100	100	.	.	.	.	.	.	100	100	100	100	.	.	.	.	.	.	.	100	100	100	100	99.85	100	100	100	100	100	100	100	.	100	100	100	100	100	99.88	100	100	100	100	100	100	100	100	100	100
GCF021460825	94	100	100	.	.	.	.	.	.	.	99.92	100	100	.	.	.	.	.	.	.	100	100	100	100	100	100	100	100	100	100	99.87	100	.	100	100	100	100	100	99.94	99.91	.	99.8	99.89	100	100	100	100	100	100
GCF025245685	104	100	100	.	.	.	.	.	.	.	100	100	100	.	.	.	.	.	.	.	100	100	100	100	99.85	100	100	100	100	99.86	100	100	.	100	100	100	100	100	100	100	.	99.9	100	100	100	100	100	100	100
GCF025245705	104	100	100	.	.	.	.	.	.	.	100	100	100	.	.	.	.	.	.	.	100	100	100	100	99.85	100	100	100	100	99.86	100	100	.	100	100	100	100	100	100	100	.	99.9	100	100	100	100	100	100	100
GCF025245735	104	100	100	.	.	.	.	.	.	.	100	100	100	.	.	.	.	.	.	.	100	100	100	100	99.85	100	100	100	100	99.86	100	100	.	100	100	100	100	100	100	100	.	99.9	100	100	100	100	100	100	100
GCF025246185	104	100	100	.	.	.	.	.	.	.	100	100	100	.	.	.	.	.	.	.	100	100	100	100	99.85	100	100	100	100	99.86	100	100	.	100	100	100	100	100	100	100	.	99.9	100	100	100	100	100	100	100
GCF025246195	104	100	100	.	.	.	.	.	.	.	100	100	100	.	.	.	.	.	.	.	100	100	100	100	99.85	100	100	100	100	99.86	100	100	.	100	100	100	100	100	100	100	.	99.9	100	100	100	100	100	100	100
GCF025246225	104	100	100	.	.	.	.	.	.	.	100	100	100	.	.	.	.	.	.	.	100	100	100	100	99.85	100	100	100	100	99.86	100	100	.	100	100	100	100	100	100	100	.	99.9	100	100	100	100	100	100	100
GCF030055655	84	.	.	.	.	.	.	.	.	.	100	99.56	.	.	.	.	.	.	.	.	.	100	100	100	99.85	100	100	100	100	99.86	100	100	.	100	100	100	100	100	100	.	.	98.43	100	100	100	100	100	100	100
GCF030055705	99	100	99.82	.	.	.	.	.	.	.	100	100	100	100	100	100	100	99.93	100	100	100	100	100	100	100	100	100	100	100	100	100	100	.	100	100	100	100	100	100	98.95	.	100	99.89	100	100	100	100	100	100
GCF030055935	78	.	.	.	.	.	.	.	.	.	100	99.56	100	.	.	.	.	.	.	.	100	100	100	100	99.8	100	99.9	100	100	99.86	.	100	.	100	.	.	.	100	100	.	.	.	.	100	100	100	100	100	100
GCF030056075	86	100	100	.	.	.	.	.	.	100	100	99.56	100	.	.	.	.	.	.	.	100	100	100	100	99.8	100	99.9	100	100	99.86	100	100	.	100	.	.	.	100	100	99.86	.	98.43	100	100	100	100	100	100	100
GCF030056115	84	.	.	.	.	.	.	.	.	.	100	99.56	.	.	.	.	.	.	.	.	.	100	100	100	99.85	100	100	100	100	100	100	100	.	100	100	100	100	100	100	.	100	98.43	100	100	100	100	100	100	100
GCF030056275	89	.	.	.	.	.	.	.	98.8	100	100	99.56	100	.	.	.	.	.	.	.	100	100	100	100	99.85	100	99.9	100	100	99.86	100	100	.	100	100	100	100	100	100	.	.	98.43	100	100	100	100	100	100	100
GCF030056355	92	100	100	.	.	.	.	.	.	100	100	99.56	.	.	.	.	.	.	.	.	.	100	100	100	99.85	100	100	100	100	99.86	100	100	.	100	100	100	100	100	100	99.95	.	98.43	100	100	100	100	100	100	100
GCF030056375	84	.	.	.	.	.	.	.	.	.	100	99.56	.	.	.	.	.	.	.	.	.	100	100	100	99.85	100	100	100	100	99.86	100	100	.	100	100	100	100	100	100	.	.	98.43	100	100	100	100	100	100	100
GCF033034015	113	100	100	.	.	.	.	.	.	.	100	99.56	100	100	100	100	100	99.93	100	100	100	100	100	100	99.95	100	100	100	100	100	100	100	.	100	100	100	100	100	100	99.77	.	.	99.89	100	100	98.13	100	100	100
GCF033345455	93	100	100	.	.	.	.	.	.	.	100	99.56	100	.	.	.	.	.	.	.	100	100	100	100	100	100	100	100	100	100	100	100	.	100	100	100	100	100	100	99.77	.	.	99.89	100	100	100	100	100	100
[truncated: 89 more columns]
